# Supplementary material for: Interspecies Transmission of CMY-2-Producing Escherichia coli Sequence Type 963 Isolates between Humans and Gulls in Australia
Source: mSphere. 2022 Jul 5;7(4):e00238-22. doi: 10.1128/msphere.00238-22 (PMC9429958; doi:10.1128/msphere.00238-22)
Supplement: TABLE S1 [file msphere.00238-22-st001.xlsx]

## Sheet: overview
Table S1. The overview of E. coli ST963 genomes including the metadata used for the comparative analysis
sample	SRA library name	year of collection	source	country of origin	SNP count*	SNP count**	blaCMY-2	location of blaCMY-2	variant of blaCMY-2 genetic surroundings	pCE2050_A-like***	traS:IS5 insertion in pCE2050_A-like
CE2050	MD_5_F1	2012	Chroicocephalus novaehollandiae	Australia: Montague Island	0	0	YES	chromosome	A	YES	YES
CE2010	MD_3_D12	2012	Chroicocephalus novaehollandiae	Australia: Montague Island	0	0	YES	chromosome	A	YES	YES
CE1902	MD_3_F10	2012	Chroicocephalus novaehollandiae	Australia: Montague Island	3	3	YES	chromosome	A	YES	YES
CE2043	MD_5_E1	2012	Chroicocephalus novaehollandiae	Australia: Montague Island	17	13	YES	chromosome	A	YES	NO
CE2039	MD_6_G5	2012	Chroicocephalus novaehollandiae	Australia: Montague Island	20	14	YES	chromosome	A	YES	NO
CE1922B	MD_6_G6	2012	Chroicocephalus novaehollandiae	Australia: Montague Island	19	15	YES	chromosome	A	NO	-
CE1921	MD_3_B11	2012	Chroicocephalus novaehollandiae	Australia: Montague Island	23	15	YES	chromosome	A	YES	NO
CE1965	MD_3_E11	2012	Chroicocephalus novaehollandiae	Australia: Montague Island	26	16	YES	chromosome	A	YES	NO
CE1881	MD_6_B6	2012	Chroicocephalus novaehollandiae	Australia: Sydney	22	18	YES	chromosome	A	YES	NO
CE1659	MD_2_B5	2012	Chroicocephalus novaehollandiae	Australia: Five Islands	27	20	YES	chromosome	A	YES	NO
CE1959	MD_3_B3	2012	Chroicocephalus novaehollandiae	Australia: Montague Island	31	22	YES	chromosome	A	YES	NO
CE1551A	MD_1_C1	2012	Chroicocephalus novaehollandiae	Australia: Five Islands	29	23	YES	chromosome	A	YES	NO
CE1625	MD_1_D7	2012	Chroicocephalus novaehollandiae	Australia: Five Islands	31	23	YES	chromosome	A	YES	NO
CE1955	MD_5_H11	2012	Chroicocephalus novaehollandiae	Australia: Montague Island	33	23	YES	chromosome	A	YES	NO
CE2018	MD_3_E12	2012	Chroicocephalus novaehollandiae	Australia: Montague Island	35	23	YES	chromosome	A	YES	NO
CE1542	MD_5_G8	2012	Chroicocephalus novaehollandiae	Australia: Five Islands	29	25	YES	chromosome	A	YES	NO
CE1617	MD_1_G6	2012	Chroicocephalus novaehollandiae	Australia: Five Islands	32	26	YES	chromosome	A	YES	NO
CE1869	MD_3_D9	2012	Chroicocephalus novaehollandiae	Australia: Sydney	31	27	YES	chromosome	A	YES	NO
CE1592	MD_1_E4	2012	Chroicocephalus novaehollandiae	Australia: Five Islands	36	27	YES	chromosome	A	YES	NO
CE1809	MD_3_C5	2012	Chroicocephalus novaehollandiae	Australia: Sydney	38	27	YES	chromosome	A	YES	NO
CE2002	MD_3_B12	2012	Chroicocephalus novaehollandiae	Australia: Montague Island	30	28	YES	chromosome	A	YES	NO
CE1856	MD_3_D8	2012	Chroicocephalus novaehollandiae	Australia: Sydney	32	28	YES	chromosome	A	YES	NO
CE1688	MD_2_G7	2012	Chroicocephalus novaehollandiae	Australia: Five Islands	34	29	YES	chromosome	A	YES	NO
CE1691	MD_2_B8	2012	Chroicocephalus novaehollandiae	Australia: Five Islands	42	30	YES	chromosome	A	YES	NO
CE1693	MD_2_C8	2012	Chroicocephalus novaehollandiae	Australia: Five Islands	36	31	YES	chromosome	A	YES	NO
CE1652	MD_1_A9	2012	Chroicocephalus novaehollandiae	Australia: Five Islands	43	31	YES	chromosome	A	YES	NO
CE1873	MD_3_F9	2012	Chroicocephalus novaehollandiae	Australia: Sydney	39	34	YES	chromosome	A	YES	NO
CE1766	MD_3_H2	2012	Chroicocephalus novaehollandiae	Australia: Sydney	39	34	YES	chromosome	A	NO	-
CE1779	MD_3_F3	2012	Chroicocephalus novaehollandiae	Australia: Sydney	40	36	YES	chromosome	A	YES	NO
CE1827	MD_3_G6	2012	Chroicocephalus novaehollandiae	Australia: Sydney	69	63	YES	chromosome	A	NO	-
CE1747	MD_2_F12	2012	Chroicocephalus novaehollandiae	Australia: Sydney	3214	ND	YES	plasmid	B	NO	-
SRR3993861		1984	Otariinae	USA	11273	ND	NO	-	-	NO	-
SRR3993862		1984	Otariinae	USA	11246	ND	NO	-	-	NO	-
SRR3657358		1988	human	Mexico	10516	ND	NO	-	-	NO	-
SRR10969706		2006	human	Canada	5501	ND	NO	-	-	NO	-
SRR1505390		2009	ground beef	USA	147	ND	NO	-	-	YES	NO
SRR6455977		2009	human	Australia: Sydney	3147	ND	YES	plasmid	B	NO	-
SRR3290000		2012	human	USA	126	ND	YES	plasmid	A	NO	-
SRR10428495		2013	human	Canada	123	ND	NO	-	-	NO	-
SRR6456020		2013	human: drain	Australia: Sydney	35	23	YES	chromosome	A	YES	NO
SRR6456021		2013	human: urine	Australia: Sydney	33	19	YES	chromosome	A	YES	NO
SRR6456022		2013	human: abdominal wound	Australia: Sydney	33	26	YES	chromosome	A	YES	NO
SRR6456024		2013	human: urine	Australia: Sydney	38	28	YES	chromosome	A	YES	NO
SRR6456027		2013	human	Australia: Sydney	32	25	YES	chromosome	A	YES	NO
SRR6456036		2013	human: urine	Australia: Sydney	15	11	YES	chromosome	A	YES	NO
SRR6456039		2013	human: urine	Australia: Sydney	58	40	YES	chromosome	A	YES	NO
SRR9734751		2013	human	Australia	35	31	YES	chromosome	A	YES	NO
ERR2987495		2014	Bos taurus	Netherlands	51	42	YES	chromosome	A	YES	NO
ERR2987548		2014	Bos taurus	Netherlands	46	41	YES	chromosome	A	YES	NO
ERR2987549		2014	Bos taurus	Netherlands	49	42	YES	chromosome	A	YES	NO
SRR5936474		2014	human: blood	Australia: Brisbane	29	21	YES	chromosome	A	NO	-
SRR6455954		2014	human	Australia: Sydney	39	32	YES	chromosome	A	80% covered
SRR6455955		2014	human	Australia: Sydney	40	26	blaCMY-143	-	- (A)	NO	-
SRR6455956		2014	human	Australia: Sydney	32	26	YES	chromosome	A	NO	-
SRR6455959		2014	human: urine	Australia: Sydney	37	29	YES	chromosome	A	YES	NO
SRR6455961		2014	human	Australia: Sydney	40	21	YES	chromosome	A	YES	NO
SRR6455962		2014	human: urine	Australia: Sydney	389	ND	YES	chromosome	A	YES	NO
SRR6455963		2014	human: urine	Australia: Sydney	54	42	YES	chromosome	A	YES	NO
SRR6455965		2014	human: urine	Australia: Sydney	49	21	YES	chromosome	A	YES	NO
SRR6455968		2014	human: urine	Australia: Sydney	51	40	YES	chromosome	A	NO	-
SRR6455970		2014	human: urine	Australia: Sydney	37	26	YES	chromosome	A	YES	NO
SRR6455971		2014	human: urine	Australia: Sydney	49	40	YES	chromosome	A	YES	NO
SRR6455984		2014	human: urine	Australia: Sydney	30	24	YES	chromosome	A	YES	NO
SRR6455986		2014	human: urine	Australia: Sydney	61	49	YES	chromosome	A	80% covered
SRR6455988		2014	human: urine	Australia: Sydney	46	29	YES	chromosome	A	YES	NO
SRR6455989		2014	human: urine	Australia: Sydney	45	35	YES	chromosome	A	YES	NO
SRR6456040		2014	human: urine	Australia: Sydney	63	54	YES	chromosome	A	YES	NO
SRR6456042		2014	human	Australia: Sydney	44	36	YES	chromosome	A	YES	NO
SRR6456044		2014	human: urine	Australia: Sydney	37	30	YES	chromosome	A	YES	NO
SRR6456045		2014	human	Australia: Sydney	21	11	YES	chromosome	A	YES	NO
SRR6456046		2014	human	Australia: Sydney	52	39	YES	chromosome	A	YES	NO
SRR6456047		2014	human	Australia: Sydney	106	ND	YES	chromosome	A	YES	NO
SRR9734551		2014	human	Australia: Victoria	439	ND	YES	chromosome	A	YES	NO
SRR2480636		2015	human	USA	6095	ND	NO	-		YES	NO
SRR7211935		2015	human	UK	55	42	YES	chromosome	A	YES	NO
ERR2205881		2016	human	Germany	70	49	YES	chromosome	A	YES	NO
SRR10286131		2016	human	New Zealand	138	ND	YES	chromosome	A	YES	NO
SRR10286330		2016	human	New Zealand	5865	ND	NO	-		NO	-
SRR6376575		2016	Haliaeetus leucocephalus	USA	3190	ND	YES	chromosome	D	NO	-
SRR6376583		2016	Haliaeetus leucocephalus	USA	164	ND	YES	chromosome	A	YES	NO
SRR8689680		2016	Larus spp.	USA	76	38	YES	chromosome	A	NO	-
SRR8689714		2016	Larus spp.	USA	159	ND	YES	chromosome	A	YES	NO
SRR8689725		2016	Larus spp.	USA	49	37	YES	chromosome	A	YES	NO
SRR8689788		2016	Larus spp.	USA	85	45	YES	chromosome	A	YES	NO
SRR10126760		2017	human	Australia	40	35	YES	chromosome	A	YES	NO
SRR10126769		2017	human	Australia	44	38	YES	chromosome	A	YES	NO
SRR10126778		2017	human	Australia	38	30	YES	chromosome	A	YES	NO
SRR10126794		2017	human	Australia	71	41	YES	chromosome	A	YES	NO
SRR10126815		2017	human	Australia	41	36	YES	chromosome	A	YES	NO
SRR10127023		2017	human	Australia	40	34	YES	chromosome	A	YES	NO
SRR10127026		2017	human	Australia	47	35	YES	chromosome	A	YES	NO
SRR10127036		2017	human	Australia	55	39	YES	chromosome	A	YES	NO
SRR10127043		2017	human	Australia	44	37	YES	chromosome	A	YES	NO
SRR10127046		2017	human	Australia	46	40	YES	chromosome	A	YES	NO
SRR10127049		2017	human	Australia	55	49	YES	chromosome	A	YES	NO
SRR10127143		2017	human	Australia	89	71	YES	chromosome	A	YES	NO
SRR10127159		2017	human	Australia	50	45	YES	chromosome	A	YES	NO
SRR5928334		2017	human	USA	103	ND	YES	chromosome	A	YES	NO
SRR7724566		2017	Chroicocephalus	Australia	193	ND	YES	chromosome	A	YES	NO
SRR7724585		2017	Chroicocephalus	Australia	45	37	YES	chromosome	A	YES	NO
SRR7724590		2017	Chroicocephalus	Australia	209	ND	YES	chromosome	A	YES	NO
SRR7724605		2017	Chroicocephalus	Australia	43	40	YES	chromosome	A	YES	NO
SRR7724806		2017	Chroicocephalus	Australia	38	24	YES	chromosome	A	YES	NO
SRR11094161		2018	human: swab	Australia: Sunshine Coast	1154	ND	YES	chromosome	A	YES	NO
SRR11094177		2018	human: urine	Australia: Sunshine Coast	484	ND	YES	chromosome	A	YES	NO
SRR11094190		2018	human: swab	Australia: Sunshine Coast	940	ND	YES	chromosome	A	YES	NO
SRR7788245		2018	canine	USA	5736	ND	YES	plasmid	B	NO	-
SRR10535897		2019	Canis lupus	USA	3118	ND	YES	plasmid	C	NO	-
ERR3713125		NA	NA	Netherlands	482	ND	NO	-		NO	-
SRR7534268		NA	human	USA	6938	ND	NO	-		YES	NO
SRR7534277		NA	human	USA	6906	ND	NO	-		YES	NO
*: raw SNP counts
**: refined SNP counts
***: presence/absence of pCE2050_A-like plasmid (>= 90% coverage of pCE2050_A)

## Sheet: ATB susceptibilities
Antibiotic susceptibility testing of E.coli ST963 from silver gulls
sample	AMP	S	S3	TE	SXT	C	KZ	NA	CAZ	CN	AMC	CIP	FOS	ETP	IPM	MEM	ATM	F	AZM	TGC	colispot
CE 2050	0	10	6	0	0	23	0	20	7	18	8	25	27	23	23	24	17	17	22	20	9
CE 2010	0	11	19	20	22	24	0	22	7	17	7	37	23	22	23	24	17	17	21	21	10
CE 1902	0	12	21	22	24	23	0	22	0	17	7	38	28	24	23	24	17	17	20	21	9
CE 2043	0	13	17	22	23	23	0	22	7	17	0	30	31	25	26	26	18	18	22	23	9
CE 2039	0	0	0	22	20	24	0	23	9	17	0	34	28	24	23	25	17	18	24	22	10
CE 1922 B	0	12	17	20	24	23	0	23	6	18	0	34	27	18	22	24	14	18	21	22	9
CE 1921	0	12	18	20	24	23	0	23	9	17	0	27	28	24	23	24	17	18	22	21	10
CE 1965	0	12	18	20	25	23	0	22	8	17	0	37	27	22	22	25	16	17	23	20	10
CE 1881	0	12	15	22	25	25	0	22	8	17	0	35	29	23	22	25	17	18	23	22	10
CE 1659	0	11	15	21	25	24	0	22	0	18	0	34	29	24	24	26	17	17	24	22	10
CE 1959	0	12	18	21	25	23	0	24	0	15	0	36	28	22	21	24	16	18	24	22	9
CE 1551 A	0	13	20	20	21	24	0	19	10	16	9	32	24	28	23	25	14	17	23	22	6
CE 1625	0	12	14	20	26	26	0	23	0	17	0	35	28	20	22	24	17	18	23	22	9
CE 1955	0	12	18	22	25	23	0	24	0	17	0	40	30	19	22	26	16	19	25	23	10
CE 2018	0	12	17	20	25	25	0	24	7	16	0	38	27	23	22	24	17	18	22	21	10
CE 1542	0	12	22	21	25	24	0	23	7	15	0	37	30	20	23	24	15	18	22	23	10
CE 1617	0	12	22	22	25	22	0	23	0	16	0	37	30	19	22	24	14	18	21	23	8
CE 1869	0	12	21	22	26	25	0	22	11	16	0	36	31	24	25	25	17	18	22	23	8
CE 1592	0	12	19	22	26	24	0	23	14	16	0	35	30	24	24	24	19	18	23	23	10
CE 1809	0	12	18	20	25	27	0	20	13	16	9	27	31	26	23	28	12	19	25	23	9
CE 2002	0	12	22	21	25	22	0	22	14	17	0	35	31	24	25	25	17	18	22	23	10
CE 1856	0	12	22	21	26	24	0	24	9	16	9	39	30	23	24	24	17	18	22	23	10
CE 1688	0	12	20	22	26	26	0	23	0	19	0	35	38	19	23	23	14	18	24	23	10
CE 1691	0	12	23	23	27	25	0	24	6	17	0	37	30	19	23	24	14	19	24	23	10
CE 1693	0	12	17	19	25	24	0	22	14	15	0	33	30	23	23	23	16	18	22	22	10
CE 1652	0	12	21	22	26	26	0	23	14	17	7	35	31	24	25	26	18	18	22	22	10
CE 1873	0	11	20	21	26	25	0	23	13	17	0	35	32	25	25	25	18	18	23	23	8
CE 1766	0	0	0	22	0	24	0	23	11	17	0	35	30	21	23	24	15	19	22	23	10
CE 1779	0	12	24	22	27	25	0	23	7	16	0	36	33	19	22	23	14	18	22	23	10
CE 1827	0	12	27	23	19	26	0	23	10	16	7	34	31	22	23	24	17	18	24	22	8
CE 1747	0	12	0	0	0	24	0	24	8	17	0	35	29	19	22	23	18	19	23	21	10
resistant
intermediate
susceptible
AMP, ampicilin; S, streptomycin; S3, sulphonamides; TE, tetracycline; SXT, sulphamethoxazole-trimethoprim; C, chloramphenicol; KZ, cefazolin, NA, nalidixic acid; CAZ, ceftazidime; CN, gentamicin; AMC, amoxicllin-clavullanic acid; CIP, ciprofloxacin; FOS, fosfomycin; ETP, ertapenem; IPM, imipenem; MEM, meropenem; ATM, aztreonam; F, nitrofurantoin; AZM, azithromycin; TGC, tigecyclin

## Sheet: ARGs
Antibiotic resistance genes of E. coli ST963 collection
sample	beta-lactams									macrolides			sulphonamide		aminoglycoside							trimethoprim					tetracycline		amphenicol			FQ*	ARG count**
	blaCMY-2	blaCMY-143	blaTEM-1A	blaTEM-1B	blaTEM-1C	blaOXA-1	blaOXA-23	blaNDM-5	blaCTX-M-14	erm(B)	mph(A)	mph(B)	sul1	sul2	aadA1	aadA2	aadA5	aac(3)-IIa	aac(6')-Ib-cr	aph(3'')-Ib	aph(6)-Id	dfrA5	dfrA8	dfrA12	dfrA14	dfrA17	tet(A)	tet(B)	catA1	catB3	floR	qnrB
CE2050																																	5
CE2010																																	1
CE1902																																	1
CE2043																																	1
CE2039																																	5
CE1922B																																	1
CE1921																																	1
CE1965																																	1
CE1881																																	1
CE1659																																	1
CE1959																																	1
CE1551A																																	1
CE1625																																	1
CE1955																																	1
CE2018																																	1
CE1542																																	1
CE1617																																	1
CE1869																																	1
CE1592																																	1
CE1809																																	2
CE2002																																	1
CE1856																																	1
CE1688																																	1
CE1691																																	1
CE1693																																	1
CE1652																																	1
CE1873																																	1
CE1766																																	6
CE1779																																	1
CE1827																																	3
CE1747																																	5
SRR3993861																																	0
SRR3993862																																	0
SRR3657358																																	0
SRR10969706																																	0
SRR1505390																																	0
SRR6455977																																	4
SRR3290000																																	4
SRR10428495																																	6
SRR6456020																																	1
SRR6456021																																	1
SRR6456022																																	1
SRR6456024																																	1
SRR6456027																																	1
SRR6456036																																	1
SRR6456039																																	1
SRR9734751																																	2
ERR2987495																																	10
ERR2987548																																	6
ERR2987549																																	6
SRR5936474																																	1
SRR6455954																																	1
SRR6455955																																	2
SRR6455956																																	2
SRR6455959																																	1
SRR6455961																																	1
SRR6455962																																	1
SRR6455963																																	1
SRR6455965																																	1
SRR6455968																																	3
SRR6455970																																	1
SRR6455971																																	1
SRR6455984																																	1
SRR6455986																																	1
SRR6455988																																	1
SRR6455989																																	1
SRR6456040																																	1
SRR6456042																																	1
SRR6456044																																	1
SRR6456045																																	1
SRR6456046																																	1
SRR6456047																																	2
SRR9734551																																	2
SRR2480636																																	0
SRR7211935																																	1
ERR2205881																																	1
SRR10286131																																	1
SRR10286330																																	8
SRR6376575																																	1
SRR6376583																																	1
SRR8689680																																	1
SRR8689714																																	1
SRR8689725																																	1
SRR8689788																																	1
SRR10126760																																	1
SRR10126769																																	1
SRR10126778																																	2
SRR10126794																																	1
SRR10126815																																	1
SRR10127023																																	1
SRR10127026																																	1
SRR10127036																																	1
SRR10127043																																	1
SRR10127046																																	1
SRR10127049																																	1
SRR10127143																																	1
SRR10127159																																	2
SRR5928334																																	2
SRR7724566																																	1
SRR7724585																																	1
SRR7724590																																	1
SRR7724605																																	1
SRR7724806																																	5
SRR11094161																																	1
SRR11094177																																	1
SRR11094190																																	1
SRR7788245																																	1
SRR10535897																																	1
ERR3713125																																	14
SRR7534268																																	1
SRR7534277																																	1
																																	1.7027
*: FQ, fluoroquinolones
**: ARG, antibiotic resistance gene
>= 60% of coverage & >= 90% of sequence identity

## Sheet: IS_int_VAGs
Insertion sequences, integrase gene and virulence-associated genes of E. coli ST963 collection
SAMPLE	NUM_FOUND	IS			integron	VAG
		IS1_A:X52534	IS26_X00011	ISEc43_NC008460	intI1_HQ730118.1	cvaA_AY545598.5	cvaB_AY545598.5	cvaC_X57525.1	cvi_AY545598.5	eitA_AY545598.5	eitB_AY545598.5	eitC_AY545598.5	eitD_AY545598.5	etsA_KU578032	fecA_NC_000913.3	fimH_CP015076.1	fyuA_Z35106.1	hek_|VFG1539	hylF_CP000836.1	ipaH2.5_82524546:VFG012837	ipaH5_1027614:VFG012865	ipaH_30062708:VFG012870	ipaH_30064027:VFG012874	ipaH_3799473:VFG012856	ipaH_56479760:VFG012862	irp2_(gi:117624162)|VFG012550	irp2_(gi:222156713)|VFG034107	iutA_KU578032.1	kpsMT(II)_K1:AE014075.1|CFT073|3527848-3529293	kpsMT(II)_K5:CP002212.1|clone-D-i14|3385642-3387090	merA_CP022086.1	neuC_CP007275.1	ompT_HM210637.1	papA_CU928161	papB_CU928161	papC_CU928161	papD_CU928161	papE_CU928161	papF_CU928161	papGIII_CP010151.1|3421241-3422500	papGII_DQ095216.1	papH_CU928161	papI_DQ095216.1	papJ_CU928161	papK_CU928161	pcoA_KU248945.1	senB_CP000244.1	silA_KU248945.1	sitA_(gi:387606979)|VFG034194
CE2050	16
CE1652	13
CE1551A	13
CE1625	14
CE1592	13
CE1617	25
CE1659	22
CE1691	17
CE1693	13
CE1747	20
CE1688	25
CE1921	17
CE2002	13
CE1959	13
CE1809	14
CE2010	13
CE1856	13
CE1869	13
CE1965	13
CE2018	13
CE1902	13
CE1779	28
CE1873	13
CE1827	15
CE1766	13
CE2043	16
CE1542	13
CE1955	13
CE1881	13
CE2039	13
CE1922B	10
SRR10126760	13
SRR10126769	16
SRR10126778	13
SRR10126794	13
SRR10126815	17
SRR10127023	16
SRR10127026	13
SRR10127036	13
SRR10127043	16
SRR10127046	16
SRR10127049	16
SRR10127143	14
SRR10127159	13
SRR10286131	13
SRR10286330	16
SRR10428495	13
SRR10535897	20
SRR10969706	16
SRR11094161	16
SRR11094177	17
SRR11094190	16
SRR1505390	13
SRR2480636	13
SRR3290000	16
SRR3657358	16
SRR3993861	14
SRR3993862	14
SRR5928334	13
SRR5936474	12
SRR6376575	12
SRR6376583	13
SRR6455954	15
SRR6455955	11
SRR6455956	12
SRR6455959	13
SRR6455961	14
SRR6455962	12
SRR6455963	17
SRR6455965	14
SRR6455968	13
SRR6455970	13
SRR6455971	15
SRR6455977	17
SRR6455984	14
SRR6455986	13
SRR6455988	14
SRR6455989	16
SRR6456020	15
SRR6456021	13
SRR6456022	14
SRR6456024	15
SRR6456027	14
SRR6456036	13
SRR6456039	13
SRR6456040	17
SRR6456042	14
SRR6456044	13
SRR6456045	14
SRR6456046	17
SRR6456047	18
SRR7211935	17
SRR7534268	21
SRR7534277	21
SRR7724566	16
SRR7724585	19
SRR7724590	15
SRR7724605	16
SRR7724806	16
SRR7788245	10
SRR8689680	17
SRR8689714	19
SRR8689725	25
SRR8689788	14
SRR9734551	25
SRR9734751	26
ERR2205881	14
ERR2987495	18
ERR2987548	17
ERR2987549	18
ERR3713125	14
Present (>= 80% of coverage and/or multiple copies)
partially present (40 <= x < 80 % of coverage)
partially present (10 <= x < 40 % of coverage)
[truncated: 7 more columns]

## Sheet: plasmid content
Plasmid replicons of E. coli ST963 collection
sample	IncFII	IncFIB	Col156	IncI1	Col(MG828)	IncB/O/K/Z	ColpVC	IncHI2	IncHI2A	IncFIC	Col(pHAD28)	Col440I	IncX3	ColRNAI	Col8282	p0111	IncQ1	IncR	pKP1433	Col(BS512)	IncFIA	IncI	IncL	IncX4	FAB formula
CE2050	1	1	1					1	1																F29:A-:B10
CE2010	1	1	1																						F29:A-:B10
CE1902	1	1	1																						F29:A-:B10
CE2043	1	1	1																						F29:A-:B10
CE2039	3	1	1																						F29:A-:B10
CE1922B				1																					-
CE1921	1	1	1					1	1																F29:A-:B10
CE1965	1	1	1																						F29:A-:B10
CE1881	1	1	1																						F29:A-:B10
CE1659	1	1	1																						F29:A-:B10
CE1959	2	1	1																						F29:A-:B10
CE1551A	1	2	1																						F29:A-:B10
CE1625	1	1	1																						F29:A-:B10
CE1955	2	1	1																						F29:A-:B10
CE2018	1	1	1																						F29:A-:B10
CE1542	1	1	1																						F29:A-:B10
CE1617	1	1	1																						F29:A-:B10
CE1869	1	1	1																						F29:A-:B10
CE1592	1	1	1																						F29:A-:B10
CE1809	1	1	1	1											1										F29:A-:B10
CE2002	1	1	1																						F29:A-:B10
CE1856	1	1	1																						F29:A-:B10
CE1688	1	1	1																						F29:A-:B10
CE1691	1	2	1																						F40:A-:B10
CE1693	1	1	1																						F29:A-:B10
CE1652	1	1	1																						F29:A-:B10
CE1873	1	1	1																						F29:A-:B10
CE1766	1			1													1								F40:A-:B-
CE1779	1	1	1				1																		F29:A-:B10
CE1827	1				1																				F34:A-:B-
CE1747	1	1		1																					F24:A-:B1
SRR3993861		1								1						1									F18:A-:B52
SRR3993862		1			1					1						1									F18:A-:B52
SRR3657358		1								1															F18:A-:B52
SRR10969706	1	1																							-
SRR1505390	1	1	1				1																		F29:A-:B10
SRR6455977		1		1							1														-
SRR3290000	1			1								1						1							F40:A-:B-
SRR10428495	1																								F30:A-:B-
SRR6456020	1	1	1			1																			F29:A-:B10
SRR6456021	2	1	1																						F4:A-:B10
SRR6456022	1	1	1																						F29:A-:B10
SRR6456024	1	1	1			1																			F29:A-:B10
SRR6456027	1	1	1																						F29:A-:B10
SRR6456036	1	1	1																						F29:A-:B10
SRR6456039	1	1	1	1			1					1													F29:A-:B10
SRR9734751	1	1	1	1																					F29:A-:B10
ERR2987495	1	1	1			1																			F29:A-:B10
ERR2987548	1	1	1																						F29:A-:B10
ERR2987549	1	1	1																						F29:A-:B10
SRR5936474					1																				-
SRR6455954	1	2																							F29:A-:B10
SRR6455955	1			1																					F4:A-:B-
SRR6455956	1			1																					F4:A-:B-
SRR6455959	1	2	1																						F29:A-:B10
SRR6455961	1	1	1																						F29:A-:B10
SRR6455962	1	1	1																						F29:A-:B10
SRR6455963	1	1	1			1																			F29:A-:B10
SRR6455965	1	1	1																						F29:A-:B10
SRR6455968				1		1																			-
SRR6455970	1	1	1																						F29:A-:B10
SRR6455971	1	1	1																1						F29:A-:B10
SRR6455984	1	1	1																						F29:A-:B10
SRR6455986	1	1																							F29:A-:B10
SRR6455988	1	1	1																						F29:A-:B10
SRR6455989	1	1	1																						F29:A-:B10
SRR6456040	2	1	1	1																					F45:A-:B10
SRR6456042	1	1	1																						F29:A-:B10
SRR6456044	1	1	1										1												F29:A-:B10
SRR6456045	1	1	1										1												F29:A-:B10
SRR6456046	1	1	1			1																			F29:A-:B10
SRR6456047	1	1	1																						F29:A-:B10
SRR9734551	1	1	1	1																					F29:A-:B10
SRR2480636	1	1	1			1																			F29:A-:B10
SRR7211935	1	1	1		1															1					F29:A-:B10
ERR2205881	2	1	1																						F82:A-:B10
SRR10286131	1	1	1																						F29:A-:B10
SRR10286330	1	1																			1				F36:A4:B1
SRR6376575																									-
SRR6376583	2	1	1																						F29:A-:B10
SRR8689680	1																					1			F104:A-:B-
SRR8689714	1	1	1																						F29:A-:B10
SRR8689725	1	1	1								1														F29:A-:B10
SRR8689788	1	1	1																						F29:A-:B10
SRR10126760	1	1	1																						F29:A-:B10
SRR10126769	1	1	1																						F29:A-:B10
SRR10126778	2	1	1																				1		F29:A-:B10
SRR10126794	2	1	1																						F29:A-:B10
SRR10126815	1	1	1																						F29:A-:B10
SRR10127023	1	1	1																						F29:A-:B10
SRR10127026	1	1	1																						F29:A-:B10
SRR10127036	1	1	1																						F29:A-:B10
SRR10127043	1	1	1																						F29:A-:B10
SRR10127046	1	1	1																						F29:A-:B10
SRR10127049	1	1	1																						F29:A-:B10
SRR10127143	2	1	1																						F63:A-:B10
SRR10127159	3	1	1																						F2:A-:B10
SRR5928334	2	1	1								1														F2:A-:B10
SRR7724566	1	1	1																						F29:A-:B10
SRR7724585	1	1	1	1	1		1								1										F29:A-:B10
SRR7724590	1	1	1																						F29:A-:B10
SRR7724605	1	1	1																						F29:A-:B10
SRR7724806	1	1	1			1																		1	F29:A-:B10
SRR11094161	1	1	1																						F29:A-:B10
SRR11094177	1	1	1	1	1									1											F29:A-:B10
SRR11094190	1	1	1				1																		F29:A-:B10
SRR7788245				1																					-
SRR10535897	1	1		1																					F64:A-:B59
ERR3713125		1						1	1			1	1												-
SRR7534268	2	1	1		1									1											F35:A-:B10
SRR7534277	2	1	1		1									1											F35:A-:B10
	117	103	88	17	8	8	5	3	3	3	3	3	3	3	2	2	1	1	1	1	1	1	1	1
THRESHOLDS: >=95% of sequence identity & >= 60% of coverage

## Sheet: blaCMY2 plasmids
Plasmids carrying blaCMY-2 gene of E. coli ST963 collection
sample	year of collection	source	country of origin	blaCMY2 surroundings	Inc group	pMLST *	size (bp)
CE1747	2012	gull	Australia	B	IncI1-I(α)	ST23 (CC-2)	92387
SRR6455977	2009	human	Australia	B	IncI1-I(α)	ST23 (CC-2)	89653
SRR3290000	2012	human	USA	A	IncI1-I(α)	ST19	ca. 94 kb
SRR7788245	2018	canine	USA	B	IncI1-I(α)	ST2 (CC-2)	88569
SRR10535897	2019	Canis lupus	USA	C	IncI1-I(α)	ST2 (CC-2)	ca. 90 kb
*: pMLST, plasmid multi-locus sequence typing; ST, sequence type; CC, clonal complex

## Sheet: SNP dists
SNP analysis of E. coli ST963 collection
	ERR2987495	SRR10126815	SRR7211935	SRR7724585	SRR7724605	SRR7724806	SRR10126794	SRR8689680	SRR8689725	SRR10127023	SRR8689788	SRR9734751	SRR10127026	SRR10127049	SRR10127159	SRR10127143	SRR5936474	ERR2987548	SRR6455954	SRR6455961	SRR6455984	CE2050	CE1551A	CE1625	CE1592	CE1659	CE1691	CE1693	CE1688	CE1921	CE2002	CE1959	CE1809	CE1766	CE1922B	SRR10126760	SRR10126769	SRR10126778	CE2043	CE1542	CE1955	CE1881	CE2039	CE1902	CE1779	CE1873	CE1856	CE1869	CE2018
ERR2987495	0	56	24	57	60	44	63	54	53	54	61	51	55	69	65	91	41	17	52	41	46	42	43	42	44	40	47	44	49	36	36	37	42	54	40	55	58	50	34	45	38	39	40	41	54	48	42	43	41
SRR10126815	56	0	56	47	8	36	57	52	51	32	59	43	47	17	57	83	35	55	46	33	40	36	31	36	38	34	39	38	41	30	30	31	36	48	34	3	6	38	28	39	32	33	34	35	46	42	36	37	29
SRR7211935	24	56	0	57	60	44	63	54	53	54	61	51	55	69	65	91	41	23	52	41	46	42	43	42	44	40	47	44	49	36	36	37	42	54	40	55	58	50	34	45	38	39	40	41	54	48	42	43	41
SRR7724585	57	47	57	0	51	39	58	53	52	45	60	46	50	60	60	86	36	56	47	36	41	37	34	37	39	35	42	39	44	31	31	32	37	49	35	46	49	41	29	40	33	34	35	36	49	43	37	38	32
SRR7724605	60	8	60	51	0	40	61	56	55	36	63	47	51	21	61	87	39	59	50	37	44	40	35	40	42	38	43	42	45	34	34	35	40	52	38	7	10	42	32	43	36	37	38	39	50	46	40	41	33
SRR7724806	44	36	44	39	40	0	45	40	39	34	47	31	35	49	45	71	23	43	34	19	28	24	23	24	26	22	25	26	29	18	18	19	24	36	22	35	38	30	16	27	20	21	22	23	34	30	24	25	21
SRR10126794	63	57	63	58	61	45	0	59	58	55	66	52	56	70	66	92	42	62	53	42	43	41	44	43	45	39	48	45	50	35	35	38	43	55	39	56	59	51	33	46	39	38	39	40	55	49	43	44	42
SRR8689680	54	52	54	53	56	40	59	0	49	50	57	47	51	65	61	87	37	53	48	37	42	38	39	38	40	36	43	40	45	32	32	33	38	50	36	51	54	46	30	41	34	35	36	37	50	44	38	39	37
SRR8689725	53	51	53	52	55	39	58	49	0	49	56	46	50	64	60	86	36	52	47	36	41	37	38	37	39	35	42	39	44	31	31	32	37	49	35	50	53	45	29	40	33	34	35	36	49	43	37	38	36
SRR10127023	54	32	54	45	36	34	55	50	49	0	57	41	45	45	55	81	33	53	44	31	38	34	29	34	36	32	37	36	39	28	28	29	34	46	32	31	34	36	26	37	30	31	32	33	44	40	34	35	27
SRR8689788	61	59	61	60	63	47	66	57	56	57	0	54	58	72	68	94	44	60	55	44	49	45	46	45	47	43	50	47	52	39	39	40	45	57	43	58	61	53	37	48	41	42	43	44	57	51	45	46	44
SRR9734751	51	43	51	46	47	31	52	47	46	41	54	0	42	56	52	78	30	50	41	28	35	31	30	31	33	29	34	33	34	25	25	26	31	43	29	42	45	37	23	34	27	28	29	30	39	37	31	32	28
SRR10127026	55	47	55	50	51	35	56	51	50	45	58	42	0	60	52	78	34	54	45	32	39	35	34	35	37	33	38	37	40	29	29	30	35	47	33	46	49	41	27	38	31	32	33	34	45	41	35	36	32
SRR10127049	69	17	69	60	21	49	70	65	64	45	72	56	60	0	70	96	48	68	59	46	53	49	44	49	51	47	52	51	54	43	43	44	49	61	47	16	19	51	41	52	45	46	47	48	59	55	49	50	42
SRR10127159	65	57	65	60	61	45	66	61	60	55	68	52	52	70	0	88	44	64	55	42	49	45	44	45	47	43	48	47	50	39	39	40	45	57	43	56	59	51	37	48	41	42	43	44	55	51	45	46	42
SRR10127143	91	83	91	86	87	71	92	87	86	81	94	78	78	96	88	0	70	90	81	68	75	71	70	71	73	69	74	73	76	65	65	66	71	83	69	82	85	77	63	74	67	68	69	70	81	77	71	72	68
SRR5936474	41	35	41	36	39	23	42	37	36	33	44	30	34	48	44	70	0	40	31	20	25	21	22	19	23	19	26	23	28	15	15	16	21	21	19	34	37	29	13	24	17	18	19	20	33	27	21	22	20
ERR2987548	17	55	23	56	59	43	62	53	52	53	60	50	54	68	64	90	40	0	51	40	45	41	42	41	43	39	46	43	48	35	35	36	41	53	39	54	57	49	33	44	37	38	39	40	53	47	41	42	40
SRR6455954	52	46	52	47	50	34	53	48	47	44	55	41	45	59	55	81	31	51	0	31	36	32	33	32	34	30	37	34	39	26	26	27	32	44	30	45	48	40	24	35	28	29	30	31	44	38	32	33	31
SRR6455961	41	33	41	36	37	19	42	37	36	31	44	28	32	46	42	68	20	40	31	0	25	21	20	21	23	19	20	23	26	15	15	16	21	33	19	32	35	27	13	24	17	18	19	20	31	27	21	22	18
SRR6455984	46	40	46	41	44	28	43	42	41	38	49	35	39	53	49	75	25	45	36	25	0	24	27	26	28	22	31	28	33	18	18	21	26	38	22	39	42	34	16	29	22	21	22	23	38	32	26	27	25
CE2050	42	36	42	37	40	24	41	38	37	34	45	31	35	49	45	71	21	41	32	21	24	0	23	22	24	18	27	24	29	14	14	17	22	34	14	35	38	30	12	25	18	17	14	1	34	28	22	23	21
CE1551A	43	31	43	34	35	23	44	39	38	29	46	30	34	44	44	70	22	42	33	20	27	23	0	23	25	21	26	25	28	17	17	18	23	35	21	30	33	25	15	26	19	20	21	22	33	29	23	24	16
CE1625	42	36	42	37	40	24	43	38	37	34	45	31	35	49	45	71	19	41	32	21	26	22	23	0	24	20	27	24	29	16	16	17	22	32	20	35	38	30	14	25	18	19	20	21	34	28	22	23	21
CE1592	44	38	44	39	42	26	45	40	39	36	47	33	37	51	47	73	23	43	34	23	28	24	25	24	0	22	29	16	31	18	18	11	14	36	22	37	40	32	16	27	12	21	22	23	36	20	14	11	23
CE1659	40	34	40	35	38	22	39	36	35	32	43	29	33	47	43	69	19	39	30	19	22	18	21	20	22	0	25	22	27	12	12	15	20	32	16	33	36	28	10	23	16	15	16	17	32	26	20	21	19
CE1691	47	39	47	42	43	25	48	43	42	37	50	34	38	52	48	74	26	46	37	20	31	27	26	27	29	25	0	29	32	21	21	22	27	39	25	38	41	33	19	30	23	24	25	26	37	33	25	28	24
CE1693	44	38	44	39	42	26	45	40	39	36	47	33	37	51	47	73	23	43	34	23	28	24	25	24	16	22	29	0	31	18	18	11	14	36	22	37	40	32	16	27	12	21	22	23	36	16	10	15	23
CE1688	49	41	49	44	45	29	50	45	44	39	52	34	40	54	50	76	28	48	39	26	33	29	28	29	31	27	32	31	0	23	23	24	29	41	27	40	43	35	21	32	25	26	27	28	27	35	29	30	26
CE1921	36	30	36	31	34	18	35	32	31	28	39	25	29	43	39	65	15	35	26	15	18	14	17	16	18	12	21	18	23	0	6	11	16	28	12	29	32	24	2	19	12	9	12	13	28	22	16	17	15
CE2002	36	30	36	31	34	18	35	32	31	28	39	25	29	43	39	65	15	35	26	15	18	14	17	16	18	12	21	18	23	6	0	11	16	28	12	29	32	24	4	19	12	9	12	13	28	22	16	17	15
CE1959	37	31	37	32	35	19	38	33	32	29	40	26	30	44	40	66	16	36	27	16	21	17	18	17	11	15	22	11	24	11	11	0	9	29	15	30	33	25	9	20	1	14	15	16	29	15	9	10	16
CE1809	42	36	42	37	40	24	43	38	37	34	45	31	35	49	45	71	21	41	32	21	26	22	23	22	14	20	27	14	29	16	16	9	0	34	20	35	38	30	14	25	10	19	20	21	34	18	12	13	21
CE1766	54	48	54	49	52	36	55	50	49	46	57	43	47	61	57	83	21	53	44	33	38	34	35	32	36	32	39	36	41	28	28	29	34	0	32	47	50	42	26	37	30	31	32	33	46	40	34	35	33
CE1922B	40	34	40	35	38	22	39	36	35	32	43	29	33	47	43	69	19	39	30	19	22	14	21	20	22	16	25	22	27	12	12	15	20	32	0	33	36	28	10	23	16	15	12	13	32	26	20	21	19
SRR10126760	55	3	55	46	7	35	56	51	50	31	58	42	46	16	56	82	34	54	45	32	39	35	30	35	37	33	38	37	40	29	29	30	35	47	33	0	5	37	27	38	31	32	33	34	45	41	35	36	28
SRR10126769	58	6	58	49	10	38	59	54	53	34	61	45	49	19	59	85	37	57	48	35	42	38	33	38	40	36	41	40	43	32	32	33	38	50	36	5	0	40	30	41	34	35	36	37	48	44	38	39	31
SRR10126778	50	38	50	41	42	30	51	46	45	36	53	37	41	51	51	77	29	49	40	27	34	30	25	30	32	28	33	32	35	24	24	25	30	42	28	37	40	0	22	33	26	27	28	29	40	36	30	31	23
CE2043	34	28	34	29	32	16	33	30	29	26	37	23	27	41	37	63	13	33	24	13	16	12	15	14	16	10	19	16	21	2	4	9	14	26	10	27	30	22	0	17	10	7	10	11	26	20	14	15	13
CE1542	45	39	45	40	43	27	46	41	40	37	48	34	38	52	48	74	24	44	35	24	29	25	26	25	27	23	30	27	32	19	19	20	25	37	23	38	41	33	17	0	21	22	23	24	37	31	25	26	24
CE1955	38	32	38	33	36	20	39	34	33	30	41	27	31	45	41	67	17	37	28	17	22	18	19	18	12	16	23	12	25	12	12	1	10	30	16	31	34	26	10	21	0	15	16	17	30	16	10	11	17
CE1881	39	33	39	34	37	21	38	35	34	31	42	28	32	46	42	68	18	38	29	18	21	17	20	19	21	15	24	21	26	9	9	14	19	31	15	32	35	27	7	22	15	0	15	16	31	25	19	20	18
CE2039	40	34	40	35	38	22	39	36	35	32	43	29	33	47	43	69	19	39	30	19	22	14	21	20	22	16	25	22	27	12	12	15	20	32	12	33	36	28	10	23	16	15	0	13	32	26	20	21	19
CE1902	41	35	41	36	39	23	40	37	36	33	44	30	34	48	44	70	20	40	31	20	23	1	22	21	23	17	26	23	28	13	13	16	21	33	13	34	37	29	11	24	17	16	13	0	33	27	21	22	20
CE1779	54	46	54	49	50	34	55	50	49	44	57	39	45	59	55	81	33	53	44	31	38	34	33	34	36	32	37	36	27	28	28	29	34	46	32	45	48	40	26	37	30	31	32	33	0	40	34	35	31
CE1873	48	42	48	43	46	30	49	44	43	40	51	37	41	55	51	77	27	47	38	27	32	28	29	28	20	26	33	16	35	22	22	15	18	40	26	41	44	36	20	31	16	25	26	27	40	0	14	19	27
CE1856	42	36	42	37	40	24	43	38	37	34	45	31	35	49	45	71	21	41	32	21	26	22	23	22	14	20	25	10	29	16	16	9	12	34	20	35	38	30	14	25	10	19	20	21	34	14	0	13	21
CE1869	43	37	43	38	41	25	44	39	38	35	46	32	36	50	46	72	22	42	33	22	27	23	24	23	11	21	28	15	30	17	17	10	13	35	21	36	39	31	15	26	11	20	21	22	35	19	13	0	22
CE2018	41	29	41	32	33	21	42	37	36	27	44	28	32	42	42	68	20	40	31	18	25	21	16	21	23	19	24	23	26	15	15	16	21	33	19	28	31	23	13	24	17	18	19	20	31	27	21	22	0
CE1617	46	38	46	41	42	26	47	42	41	36	49	31	37	51	47	73	25	45	36	23	30	26	25	26	28	24	29	28	19	20	20	21	26	38	24	37	40	32	18	29	22	23	24	25	24	32	26	27	23
CE1965	40	34	40	35	38	22	39	36	35	32	43	29	33	47	43	69	19	39	30	19	22	16	21	20	22	16	25	22	27	12	12	15	20	32	14	33	36	28	10	23	16	15	14	15	32	26	20	21	19
CE1827	75	69	75	70	73	57	76	71	70	67	78	64	68	82	78	104	42	74	65	54	59	55	56	53	57	53	60	57	62	49	49	50	55	39	53	68	71	63	47	58	51	52	53	54	67	61	55	56	54
ERR2205881	31	63	25	64	67	51	70	61	60	61	68	58	62	76	72	98	48	30	59	48	53	49	50	49	51	47	54	51	56	43	43	44	49	61	47	62	65	57	41	52	45	46	47	48	61	55	49	50	48
SRR10127036	59	47	59	50	51	39	60	55	54	45	62	46	50	60	60	86	38	58	49	36	43	39	34	39	41	37	42	41	44	33	33	34	39	51	37	46	49	41	31	42	35	36	37	38	49	45	39	40	32
SRR10127043	57	7	57	48	11	37	58	53	52	33	60	44	48	20	58	84	36	56	47	34	41	37	32	37	39	35	40	39	42	31	31	32	37	49	35	6	9	39	29	40	33	34	35	36	47	43	37	38	30
SRR10127046	60	8	60	51	12	40	61	56	55	36	63	47	51	21	61	87	39	59	50	37	44	40	35	40	42	38	43	42	45	34	34	35	40	52	38	7	10	42	32	43	36	37	38	39	50	46	40	41	33
CE1652	48	40	48	43	44	10	49	44	43	38	51	35	39	53	49	75	27	47	38	23	32	28	27	28	30	26	29	30	33	22	22	23	28	40	26	39	42	34	20	31	24	25	26	27	38	34	28	29	25
SRR6455955	50	44	50	45	48	32	51	46	45	42	53	39	43	57	53	79	17	49	40	29	34	26	31	28	32	28	35	32	37	24	24	25	30	30	26	43	46	38	22	33	26	27	26	25	42	36	30	31	29
SRR6455956	46	40	46	41	44	28	47	42	41	38	49	35	39	53	49	75	13	45	36	25	30	26	27	24	28	24	31	28	33	20	20	21	26	26	24	39	42	34	18	29	22	23	24	25	38	32	26	27	25
SRR6455959	49	43	49	44	47	31	50	45	44	41	52	38	42	56	52	78	28	48	39	28	33	29	30	29	17	27	34	21	36	23	23	16	19	41	27	42	45	37	21	32	17	26	27	28	41	25	19	16	28
ERR2987549	18	56	24	57	60	44	63	54	53	54	61	51	55	69	65	91	41	3	52	41	46	42	43	42	44	40	47	44	49	36	36	37	42	54	40	55	58	50	34	45	38	39	40	41	54	48	42	43	41
SRR6455963	62	56	62	57	60	44	63	58	57	54	65	51	55	69	65	91	39	61	52	41	46	42	43	36	44	40	47	44	49	36	36	37	42	52	40	55	58	50	34	45	38	39	40	41	54	48	42	43	41
SRR6455965	41	35	41	36	39	23	42	37	36	33	44	30	34	48	44	70	18	40	31	20	25	21	22	15	23	19	26	23	28	15	15	16	21	31	19	34	37	29	13	24	17	18	19	20	33	27	21	22	20
SRR6455968	66	60	66	61	64	48	65	62	61	58	69	55	59	73	69	95	45	65	56	45	48	40	47	46	48	42	51	48	53	38	38	41	46	58	26	59	62	54	36	49	42	41	38	39	58	52	46	47	45
SRR6455970	46	40	46	41	44	28	47	42	41	38	49	35	39	53	49	75	25	45	36	25	30	26	27	26	18	24	31	14	33	20	20	13	16	38	24	39	42	34	18	29	14	23	24	25	38	18	12	17	25
SRR6455971	60	54	60	55	58	42	61	56	55	52	63	49	53	67	63	89	39	59	50	39	44	40	41	40	32	38	45	28	47	34	34	27	30	52	38	53	56	48	32	43	28	37	38	39	52	32	26	31	39
SRR6456020	43	37	43	38	41	25	44	39	38	35	46	32	36	50	46	72	20	42	33	22	27	23	24	17	25	21	28	25	30	17	17	18	23	33	21	36	39	31	15	26	19	20	21	22	35	29	23	24	22
SRR6455986	69	63	69	64	67	51	70	65	64	61	72	58	62	76	72	98	48	68	59	48	53	49	50	49	41	47	54	37	56	43	43	36	39	61	47	62	65	57	41	52	37	46	47	48	61	41	35	40	48
SRR6455988	49	41	49	44	45	11	50	45	44	39	52	36	40	54	50	76	28	48	39	24	33	29	28	29	31	27	30	31	34	23	23	24	29	41	27	40	43	35	21	32	25	26	27	28	39	35	29	30	26
SRR6455989	55	49	55	50	53	37	56	51	50	47	58	44	48	62	58	84	34	54	45	34	39	35	36	35	27	33	40	27	42	29	29	22	25	47	33	48	51	43	27	38	23	32	33	34	47	31	25	26	34
SRR6456021	39	31	39	34	35	17	40	35	34	29	42	26	30	44	40	66	18	38	29	12	23	19	18	19	21	17	18	21	24	13	13	14	19	31	17	30	33	25	11	22	15	16	17	18	29	25	19	20	16
SRR6456022	46	40	46	41	44	28	47	42	41	38	49	35	39	53	49	75	23	45	36	25	30	26	27	20	28	24	31	28	33	20	20	21	26	36	24	39	42	34	18	29	22	23	24	25	38	32	26	27	25
SRR6456024	48	42	48	43	46	30	49	44	43	40	51	37	41	55	51	77	27	47	38	27	32	28	29	28	16	26	33	20	35	22	22	15	18	40	26	41	44	36	20	31	16	25	26	27	40	24	18	15	27
SRR6456027	45	39	45	40	43	27	46	41	40	37	48	34	38	52	48	74	22	44	35	24	29	25	26	19	27	23	30	27	32	19	19	20	25	35	23	38	41	33	17	28	21	22	23	24	37	31	25	26	24
SRR6456036	37	31	37	32	35	19	36	33	32	29	40	26	30	44	40	66	16	36	27	16	19	11	18	17	19	13	22	19	24	9	9	12	17	29	9	30	33	25	7	20	13	12	9	10	29	23	17	18	16
SRR6456039	60	54	60	55	58	42	61	56	55	52	63	49	53	67	63	89	39	59	50	39	44	40	41	40	32	38	45	32	47	34	34	27	30	52	38	53	56	48	32	43	28	37	38	39	52	36	30	31	39
SRR6456040	74	68	74	69	72	56	75	70	69	66	77	63	67	81	77	103	51	73	64	53	58	54	55	48	56	52	59	56	61	48	48	49	54	64	52	67	70	62	46	57	50	51	52	53	66	60	54	55	53
SRR6456042	56	50	56	51	54	38	57	52	51	48	59	45	49	63	59	85	33	55	46	35	40	36	37	30	38	34	41	38	43	30	30	31	36	46	34	49	52	44	28	39	32	33	34	35	48	42	36	37	35
SRR6456044	50	44	50	45	48	32	51	46	45	42	53	39	43	57	53	79	27	49	40	29	34	30	31	24	32	28	35	32	37	24	24	25	30	40	28	43	46	38	22	33	26	27	28	29	42	36	30	31	29
SRR6456045	31	25	31	26	29	13	32	27	26	23	34	20	24	38	34	60	10	30	21	10	15	11	12	11	13	9	16	13	18	5	5	6	11	23	9	24	27	19	3	14	7	8	9	10	23	17	11	12	10
SRR6456046	59	53	59	54	57	41	60	55	54	51	62	48	52	66	62	88	36	58	49	38	43	39	40	33	41	37	44	41	46	33	33	34	39	49	37	52	55	47	31	42	35	36	37	38	51	45	39	40	38
[truncated: 32 more columns]
