# Supplementary material for: Interspecies Transmission of CMY-2-Producing Escherichia coli Sequence Type 963 Isolates between Humans and Gulls in Australia
Source: mSphere. 2022 Jul 5;7(4):e00238-22. doi: 10.1128/msphere.00238-22 (PMC9429958; doi:10.1128/msphere.00238-22)
Supplement: TABLE S2 [file msphere.00238-22-st002.xlsx]

## Sheet: SuppMaterialVAGs
Table S2. Custom database of ExPEC virulence gene sequences
>traT_CP018978.1
ATGAAAACAAAAAAATTGATGATGGTTGCACTGGTCAGTTCCACTCTGGCCCTTTCAGGGTGTGGTGCGA
TGAGCACAGCAATCAAGAAGCGTAACCTTGAGGTGAAGACTCAGATGAGTGAGACCATCTGGCTTGAACC
CGCCAGCGAACGCACGGTATTTCTGCAGATCAAAAACACGTCTGATAAAGACATGAGTGGGCTGCAGGGC
AAAATTGCTGATGCTGTGAAAGCAAAAGGATATCAGGTGGTGACTTCTCCGGATAAAGCCTACTACTGGA
TTCAGGCGAATGTGCTGAAGGCCGATAAGATGGATCTGCGGGAGTCTCAGGGATGGCTGAACCGTGGTTA
TGAAGGCGCAGCTGTTGGTGCAGCGTTAGGTGCCGGTATTACCGGATATAACTCAAATTCTGCCGGTGCC
ACACTCGGTGTGGGCCTTGCTGCCGGTCTGGTGGGTATGGCTGCAGATGCGATGGTGGAAGATGTGAACT
ATACCATGATCACGGATGTGCAGATTGCAGAGCGTACTAAGGCAACGGTGACAACGGATAATGTTGCCGC
CCTGCGTCAGGGCACATCCGGTGCGAAAATTCAGACCAGTACTGAAACAGGTAACCAGCATAAATACCAG
ACCCGTGTGGTCTCAAATGCGAACAAGGTTAACCTGAAATTTGAAGAGGCGAAGCCTGTTCTCGAAGACC
AGCTGGCCAAATCAATCGCAAATATTCTCTGA
>ompT_HM210637.1
ATGTACTTAAAGATTCTTGCTACTGCACTCTCAGCTCCTGTAGCGTTTGCTGCACTGGCTTCTGATACTG
GGCTTTCTTTTACACCGGAGAAAATCAGTACGGAGATTGATTTTGGCACTTTAAGTGGCAAGGCCAAAGA
ACGGGTTTATCTGCCTGAAGAAAAAGGGCGCAAAGCCAGCCAGCTGGACTGGAAATACAGTAATGCGCCA
ATTGTCAAGGGGGCATTTAACTGGGATCTGTTACCCAGAGTATCTGTCGGTGCCTCAGGGTGGACAACAT
TAGCTGGTCGTGGAGGCAATATGGTGGACAGGGACTGGCTGGATACGAGCAATCCCGGAACCTGGACTGA
TGAGAGTAAACATCCGAATACCCGTCTAAATTTTGCTAATGAATTCGACCTGAATATTAAGGGATGGCTC
CTGAATCAACCAGACTATCAGTTAGGTCTTATGGCTGGTTACCAGGAAAATCGTTATAGCTTTACAGCAA
AAGGAGGCTCTTATATCTATAGTAGTGAGGGAGGCTTCCGGGATGAAACGGGATCATTTCCAGATGGTGA
AAGAGCTATAGGCTACAAACAACACTTTAAAATGCCCTATATAGGGTTAACCGGTAATTATCGGTATGAT
AGCTTTGAGTTCGGGGGGAGTTTCAAATATAGCGGATGGGTGAAGGCATCGGATAATGATGAGCATTACA
ACCCTGAGAAAAGGATCACCTATCGTAGCGATGTAAATAATCAGAACTATTACTCTGTCTCACTACATGC
TGGTTATTATATTACACCTGCAGCTAAAGTTTATGTCGAAGGAACATGGAACCGTATTACTAATAAGAAA
GGTGATACTTCTCTGTACTCCAGAAATTTGAATATATCTGATCACACCAAAAATGGTGCAGGCATTGAAA
GCTATAACTTTATGACCACAGCTGGTCTGAAGTATTATTTTTAA
>cvaC_X57525.1
TTATAAACAAACATCACTAAGATTATTTGGACTCCAATTACACAATCTTCCCGCAGCATAGTTCCATGCT
TCTGAAGGTATCCCTTCGGGTTTTTGCTTAATTGTTCCCCCTAAACCGGATGGAGACATTGCAGGATTAG
GTTTGTGAGTGGATGCATAGTCATATATTGCACCTCCAGCCACACCCCCAGCAGCTGCTCCAATTCCTCC
TGCAACAAATTGCCCGGATAGTGTTCCTATAGCCATCGCAATATCACGCCCTGAAGCACCACCAGAAACA
GAATCTAATTCATTTAGAGTCAGAGTTCTCAT
>etsA_KU578032
ATGTTAATGAAATATATTTCTCACCGCGCCATCATTTGTACCTTGACACTGTTGATCATTATTATCACCG
TTTTGTTCACCTTTCTGAGAAGCTCTGATGTGCCAGAATATATTACTGCCCCGGTGCGCAAAGGCGATAT
AGAAAATTCTGTTCTGGCGACAGGCCGTATTGATGCAATTGAACGGGTAAACGTAGGGGCACAGGTATCA
GGGCAATTAAAATCACTGAAAGTGAAACAGGGCGACCATGTGACTAAAGGGCAGTTGATTGCCGAAATTG
ACGACCTACCTCAGTGTAACGATTTGCGTAATGCCGAAGCTGCACTCAACGAAGTGAAAGCAGAACTTCA
ATCCAAGCAGGCGCTCCTGAAACAGGCTGAACTGCGTTTTAAACGCCAGCTCCGGATGCTAAGAGAAAAT
GCCAGCTCACACGAAGATTTTGAGTCTGCGGAGGCAATGCTTGCGACCACTCGCGCTGAATTACATTCTC
TGAATGCCAAACTGGTCCAGGCACAGATAGAAGTAGATAAGAAAAAGCTTGCCCTTGAATATACGCGAGT
CGTAGCGCCAATGGATGGAATTGTTATTGCCATTGTCACTCAGCAAGGGCAAACCGTTAACTCAAACCAG
AGTGCCCCAACAATTATTAAACTCGCTCGTCTGGATGTCATGACCATTAAAGCACAGATCTCCGAGGCTG
ATATAACCCGTATTTCTGTGGGGCAAAAAGCCCGCTTCTCTATCTTCTCCGAACCGGACAAGCACTACAG
CGCAACACTGCGTGCCGTTGAACTGGCACCAGAATCGGTAATGAAAGATGACTCTCTCGCCAGCAACACT
TCAGCATCAGGCTCCGGAACTTCAAATGCGTCCGTTTATTACAATGCTCTATTCGATGTGCCTAACCCAG
AAAATCGACTTCGTATTGCCATGACTGCTCAGGTTACCCTGATTACTGATGAAGCCCAAAATACACTGCT
GGTACCCATTCAGGCAGTGCACAGAAATGAGGGGAAGAAGCAACAGGTCCTGGTGCTGGCAGCAGATGGC
AGGCTGGAACCCCGGAATGTGAAAACTGGTATCACGAACAGCGTGGATATTCAGATCCTCGAAGGTTTAA
ATGTCGGAGAAAATGTCGTGCTGTCGCTGCCGGATAAGAAAGAGCCCGAAGAAAGGATTATGCTGTGA
>eitA_KU695535.1
ATGAAGAAGATCCTTTGCGCGTTAGGCTTGATGTTCACCGCCGTCAGTTCCGCGCTGGCAACAACCTACC
CCCTGACGATTGAAAACTGCGGCTATCAGGAGACCTTCACCCGGCCGCCGGAGCGCGTGGTCGCGCTGGG
GCAAAATACGGTCGAAATTCTGCTGCTGCTCGGGCTGCAAAAGCAGGTGGTCGCCAGCGCCTTCTGGCCG
ACCAGCGTTTTACCGCAGCTGGCTGAGCAAAACGCGAAGATTAAAACCTTGACGGTGGAAATTCCGAGCC
TGGAATCGGTGCTGGCGCAAAATCCTGATTTCGTTCCCGCCCAGTTGCCGCTGCTGCTGGGTCCGGAAAG
CAAAGTCGCCAGGCGTGAAGATCTCGCCACCGTCGGCGTGAACAGCTACGTCTCACCGGGGATGTGCGCC
ACCAAAAAGGCCACCGGCGATATGTACGGCAGCCGGCAAAAGCTGTGGGATATGACCTGGCTGTATCAGG
AAATTAGCGATTTTTCCCGCATTTTCAACGTCGAAGATCGTGGTCAGGCGCTGATTGCCGATTTCAAAAA
ACGTGAAGCCGACCTGCGCCAGGAGTTTGGTAAAAGCAAAAAGGATCTCTCCTTCGTCTTCTGGTTCTCC
AGCGCCTCACCTTCGGCCGATGCCTATGTCGGCGGCAAAAACAGCGCCTCCGGATTTATCGCCAGCGTGC
TGGGCGGACATAATGCGATTACCTCAGAAACCGAGTGGCCCACGGTGAGCTGGGAGAGCATTATTGCCGC
CAACCCGGATGTGATCGTGGTCGCCAGCCTGGATCGTAACCGCTGGGCGCTGGATAAGGCCGAGGAAAAG
ATCAAATTCCTCAAAAGCGATCCCGCCGTCAGCCAGCTGGAGGCGGTGAAAAAAGGCCATATCGTGGTCA
TGGACGGTCAGGCGATGAATCCGACCATTCGCACGCTTTACGGCGCGGAGCAGGTGGGCGAGCAGCTGAG
AAAAATGGGGCTGAACTGA
>fimH_CP015076.1
ATGAAACGAGTTATTACCCTGTTTGCTGTACTGCTGATGGGCTGGTCGGTAAATGCCTGGTCATTCGCCT
GTAAAACCGCCAATGGTACAGCTATCCCTATTGGCGGTGGCAGCGCTAATGTTTATGTAAACCTTGCGCC
CGCCGTGAATGTGGGGCAAAACCTGGTCGTAGATCTTTCGACGCAAATCTTTTGCCATAACGATTATCCG
GAAACCATTACAGACTATGTCACACTGCAACGAGGCTCGGCTTATGGCGGCGTGTTATCTAATTTTTCCG
GGACCGTAAAATATAGTGGCAGTAGCTATCCATTTCCTACCACCAGCGAAACGCCGCGCGTTGTTTATAA
TTCGAGAACGGATAAGCCGTGGCCGGTGGCGCTTTATTTGACGCCTGTGAGCAGTGCGGGCGGGGTGGCG
ATTAAAGCTGGCTCATTAATTGCCGTGCTTATTTTGCGACAGACCAACAACTATAACAGCGATGATTTCC
AGTTTGTGTGGAATATTTACGCCAATAATGATGTGGTGGTGCCCACTGGCGGCTGTGATGTTTCTGCTCG
TGATGTCACCGTTACTCTGCCGGACTACCCTGGTTCAGTGCCAATTCCTCTTACCGTTTATTGTGCGAAA
AGCCAAAACCTGGGGTATTACCTCTCCGGCACAACCGCAGATGCGGGCAACTCGATTTTCACCAATACCG
CGTCGTTTTCACCAGCGCAGGGCGTCGGCGTACAGTTGACGCGCAACGGTACGATTATTCCAGCGAATAA
CACGGTATCGTTAGGAGCAGTAGGAACTTCGGCGGTAAGTCTGGGATTAACGGCAAATTACGCACGTACC
GGAGGGCAGGTGACTGCAGGGAATGTGAAATCGATTATTGGCGTGACTTTTGTTTATCAATAA
>fyuA_Z35106.1
ATGAAAATGACACGGCTTTATCCTCTGGCCTTGGGGGGATTATTGCTCCCCGCCATTGCTAATGCCCAGA
CTTCACAGCAAGACGAAAGCACGCTGGTGGTTACCGCCAGTAAACAATCTTCCCGCTCGGCATCAGCCAA
CAACGTCTCGTCTACTGTTGTCAGCGCGCCGGAATTAAGCGACGCCGGCGTCACCGCCAGCGACAAACTC
CCCAGAGTCTTGCCCGGGCTCAATATTGAAAATAGCGGCAACATGCTTTTTTCGACGATCTCGCTACGCG
GCGTCTCTTCAGCGCAGGACTTCTATAACCCCGCCGTCACCCTGTATGTCGATGGCGTCCCTCAGCTTTC
CACCAACACCATCCAAGCGCTTACCGATGTGCAAAGCGTGGAGTTGCTGCGAGGCCCACAGGGAACGTTA
TATGGCAAAAGCGCTCAGGGCGGGATCATCAACATCGTCACCCAGCAGCCGGACAGCACGCCGCGCGGCT
ATATTGAAGGCGGCGTCAGTAGCCGCGACAGTTATCGAAGTAAGTTCAACCTGAGCGGCCCCATTCAGGA
TGGCCTGCTGTACGGCAGCGTCACCCTGTTACGCCAGGTTGATGACGGCGACATGATTAACCCCGCGACG
GGAAGCGATGACTTAGGCGGCACCCGCGCCAGCATAGGGAATGTGAAACTGCGTCTGGCGCCGGACGATC
AGCCCTGGGAAATGGGCTTTGCCGCCTCACGCGAATGTACCCGCGCCACCCAGGATGCCTATGTGGGATG
GAATGATATTAAGGGCCGTAAGCTGTCGATCAGCGATGGTTCACCAGACCCGTACATGCGGCGCTGCACT
GACAGCCAGACCCTGAGTGGGAAATACACCACCGATGACTGGGTTTTCAACCTGATCAGCGCCTGGCAGC
AGCAGCATTATTCGCGCACCTTCCCTTCCGGTTCGTTAATCGTCAATATACCTCAGCGCTGGAATCAGGA
TGTGCAGGAGCTGCGCGCCGCAACCCTGGGCGATGCGCGTACCGTTGATATGGTGTTTGGGCTGTACCGG
CAGAACACCCGCGAGAAGTTAAATTCAGCCTACGACATGCCGACAATGCCTTATTTAAGCAGTACCGGCT
ATACCACCGCTGAAACGCTGGCCGCATACAGTGACCTGACCTGGCATTTAACCGATCGTTTTGATATCGG
CGGCGGCGTGCGCTTCTCGCATGATAAATCCAGTACACAATATCACGGCAGCATGCTCGGCAACCCGTTT
GGCGACCAGGGTAAGAGCAATGACGATCAGGTGCTCGGGCAGCTATCCGCAGGCTATATGCTGACCGATG
ACTGGAGAGTGTATACCCGTGTAGCCCAGGGATATAAACCTTCCGGGTACAACATCGTGCCTACTGCGGG
TCTTGATGCCAAACCGTTCGTCGCCGAGAAATCCATCAACTATGAACTTGGCACCCGCTACGAAACCGCT
GACGTCACGCTGCAAGCCGCGACGTTTTATACCCACACCAAAGACATGCAGCTTTACTCTGGCCCGGTCG
GGATGCAGACATTAAGCAATGCGGGTAAAGCCGACGCCACCGGCGTTGAGCTTGAAGCGAAGTGGCGGTT
TGCGCCAGGCTGGTCATGGGATATCAATGGCAACGTGATCCGTTCCGAATTCACCAATGACAGTGAGTTG
TATCACGGTAACCGGGTGCCGTTCGTACCACGTTATGGCGCGGGAAGCAGCGTGAACGGTGTGATTGATA
CGCGCTATGGCGCACTGATGCCCCGACTGGCGGTTAATCTGGTCGGGCCGCATTATTTCGATGGCGACAA
CCAGTTGCGGCAAGGCACCTATGCCACCCTGGACAGCAGCCTGGGCTGGCAGGCGACTGAACGGATGAAC
ATTTCCGTCTATGTCGATAACCTGTTCGACCGTCGTTACCGTACCTATGGCTACATGAACGGCAGCAGCG
CCGTCGCGCAGGTCAATATGGGTCGCACCGTCGGTATCAATACGCGAATTGATTTCTTCTGA
>iutA_KU578032.1
ATGATGATAAGCAAAAAGTATACGCTTTGGGCTCTCAACCCACTGCTTCTTACCATGATGGCGCCAGCAG
TCGCTCAACAAACCGATGATGAAACGTTCGTGGTGTCTGCCAACCGCAGCAATCGCACCGTAGCGGAGAT
GGCGCAAACCACCTGGGTTATCGAAAACGCCGAACTGGAACAGCAGATTCAGGGCGGCAAAGAGCTTAAA
GACGCACTGGCTCAGCTGATCCCTGGCCTTGACGTCAGCAGCCGGAGCCGCACCAACTACGGTATGAATG
TGCGTGGCCGCCCGCTGGTCGTGCTGGTTGACGGCGTGCGTCTCAACTCTTCACGTACCGACAGCCGACA
ACTGGACTCTATAGATCCTTTTAATATCGACCATATTGAAGTGATCTCCGGTGCGACGTCCCTGTACGGC
GGCGGCAGTACCGGTGGCCTGATCAACATCGTGACCAAAAAAGGCCAGCCGGAAACCATGATGGAGTTTG
AGGCTGGCACCAAAAGTGGCTTTAGCAGCAGTAAAGATCACGATGAACGCATTGCCGGAGCTGTCTCCGG
CGGAAATGAGCATATCTCCGGACGTCTTTCCGTGGCATATCAGAAATTTGGCGGCTGGTTTGACGGTAAC
GGCGATGCCACCTTGCTTGATAACACCCAGACCGGCCTGCAGTACTCCGATCGGCTGGACATCATGGGAA
CTGGTACGCTGAACATCGATGAATCCCGGCAGCTTCAGTTGATCACACAGTACTATAAAAGCCAGGGCGA
CGACGATTACGGGCTTAATCTCGGGAAAGGCTTCTCTGCCATCAGAGGGACCAGCACGCCATTCGTCAGT
AACGGGCTGAATTCCGACCGTATTCCCGGCACTGAGCGGCATTTGATCAGCCTGCAGTACTCTGACAGCG
CTTTTCTGGGACAGGAGCTGGTCGGTCAGGTTTACTACCGCGATGAGTCGTTGCGATTCTACCCGTTCCC
GACGGTAAATGCGAACAAACAGGTGACGGCTTTCTCTTCGTCACAGCAGGACACCGACCAGTACGGCATG
AAACTGACTCTGAACAGCAAACCGATGGACGGCTGGCAAATCACCTGGGGGCTGGATGCTGATCATGAGC
GCTTTACCTCCAACCAGATGTTCTTCGACCTGGCTCAGGCAAGCGCTTCCGGAGGGCTGAACAACAAGAA
GATTTACACCACCGGGCGCTATCCGTCGTATGACATCACCAACCTGGCGGCCTTCCTGCAATCAGGCTAT
GACATCAATAATCTCTTTACCCTCAACGGTGGCGTACGCTATCAGTACACTGAAAACAAGATTGATGATT
TCATCGGCTACGCGCAGCAACGGCAGATTGCCGCCGGGAAGGCTACATCCGCCGACGCCATTCCTGGCGG
CTCAGTCGATTACGACAACTTCCTGTTCAACGCCGGTCTGCTGATGCACATCACCGAACGCCAGCAGGCA
TGGCTCAACTTCTCCCAGGGCGTGGAGCTGCCGGACCCGGGTAAATACTATGGTCGCGGCATCTATGGTG
CTGCAGTGAACGGCCATCTTCCTCTAACAAAGAGTGTGAACGTCAGCGACAGCAAGCTGGAAGGCGTGAA
AGTCGATTCTTATGAGCTGGGCTGGCGCTTTACTGGCAATAATCTGCGTACCCAAATCGCGGCCTACTAT
TCGATTTCTGATAAGAGCGTGGTGGCGAATAAAGATCTGACCATCAGCGTGGTGGACGACAAACGCCGTA
TTTACGGCGTGGAAGGTGCGGTGGACTACCTGATTCCTGATACTGACTGGAGTACCGGAGTGAACTTCAA
CGTGCTGAAAACTGAGTCGAAAGTGAACGGTACCTGGCAGAAATACGATGTGAAGACAGCAAGCCCATCA
AAAGCGACAGCCTACATTGGCTGGGCACCGGACCCGTGGAGTCTGCGCGTGCAGAGCACCACCTCCTTTG
ACGTGAGCGACGCGCAGGGCTACAAGGTCGATGGCTATACCACCGCGGATCTGCTCGGCAGTTATCAGCT
TCCGGTGGGTACACTCAGCTTCAGCATTGAAAACCTCTTCGACCGTGACTACACCACTGTCTGGGGGCAG
CGTGCACCACTGTACTACAGCCCGGGTTACGGCCCAGCGTCACTGTACGACTACAAAGGCAGGGGCCGAA
CCTTTGGTCTGAACTACTCTGTGCTGTTCTGA
>iucD_AY545598.5
ATGAAAAAAAGTGTCGATTTTATTGGTGTAGGGACAGGGCCATTTAATCTCAGCATTGCTGCGTTGTCAC
ATCAGATCGGAGAACTGGACTGTCTCTTCTTTGATGAACATCCTCATTTTTCCTGGCATCCGGGTATGCT
GGTACCGGATTGTCATATGCAGACCGTCTTTCTGAAAGATCTGGTCAGTGCTGTTGCACCTACAAATCCC
TACAGTTTTGTTAACTATCTGGTGAAGCACAAAAAGTTCTATCGCTTCCTTACAAGCAGACTACGTACAG
TATCCCGTGAAGAGTTTTCTGACTACCTCCGCTGGGCTGCTGAAGATATGAATAACCTGTATTTCAGTCA
TACCGTTGAAAACATTGATTTCGATAAAAAACGTCGATTGTTTCTGGTGCAAACCAGCCAGGGAGAATAT
TTTGCCCGCAATATCTGCCTTGGTACAGGAAAACAACCTTATTTACCACCCTGTGTGAAGCATATGACAC
AATCCTGTTTCCATGCCAGTGAAATGAATCTTCGTCGGCCGGACCTTAGTGGAAAACGGATAACCGTGGT
TGGTGGAGGACAGAGTGGTGCAGACCTGTTCCTTAATGCATTACGCGGGGAATGGGGAGAAGCGGCGGAA
ATAAACTGGGTCTCCCGGCGTAATAATTTTAACGCACTGGATGAGGCTGCTTTTGCTGATGAGTATTTTA
CACCTGAATATATTTCAGGCTTCTCCGGACTGGAGGAAGATATTCGCCATCAGTTACTGGATGAGCAGAA
AATGACATCGGATGGCATCACTGCCGATTCTTTACTGACCATTTATCGTGAGTTGTACCACCGTTTTGAA
GTTCTGAGAAAACCAAGAAATATCCGTCTGCTACCCAGCCGCTCGGTAACAACTCTGGAAAGTAGTGGTC
CTGGCTGGAAGTTGCTGATGGAGCATCATCTGGATCAGGGCAGGGAGAGCCTGGAAAGTGATGTGGTGAT
TTTCGCCACAGGTTACCGTTCTGCGTTGCCACAAATACTTCCCTCACTGATGCCCCTGATCACCATGCAC
GATAAGAACACCTTTAAAGTGCGTGATGACTTCACTCTGGAATGGAGTGGCCCGAAAGAGAACAACATCT
TCGTGGTCAACGCCAGTATGCAAACCCATGGCATCGCCGAACCCCAGCTCAGCCTGATGGCATGGAGATC
TGCACGTATTCTTAATCGCGTAATGGGACGTGATTTATTCGATCTCAGTATGCCGCCCGCCCTGATTCAG
TGGCGCAGCGGCACCTAG
>afaE-3_|VFG1425
ATGAAAAAATTAGCGATCATGGCCGCGGCCAGCATGGTGTTCGCCGTGAGCTCCGCGCATGCTGGGTTCA
CCCCGAGTGGCACCACCGGCACCACCAAACTCACAGTTACCGAAGAGTGCCAGGTACGGGTTGGTGACCT
GACCGTGGCTAAGACTCGTGGCCAACTGACGGACGCAGCACCAATAGGGCCGGTCACCGTGCAAGCGCTG
GGATGCAACGCCCGCCAGGTCGCGTTGAAGGCAGACACCGATAACTTCGAACAGGGCAAGTTCTTCCTGA
TCAGCGACAACAATAGGGATAAGCTCTATGTCAATATACGGCCTATGGATAACTCCGCCTGGACGACCGA
CAATGGTGTCTTCTACAAAAACGATGTCGGGAGCTGGGGTGGAACTATCGGGATCTACGTAGATGGGCAA
CAAACGAACACACCGCCCGGCAACTACACACTGACCCTGACCGGGGGTTACTGGGCAAAATGA
>afaE-1_|VFG1426
ATGAAAAAATTAGCGATCATAGGCGCAACCAGCGTAATGATGATGACCGGCACCGCTCAAGCCAATTTTA
CCAGCAGCGGCACCAACGGGAAGGTCGACCTGACTATAACCGAAGAATGCCGCGTGACAGTCGAGAGCAA
AAGCGAGTCGTTCTTGCGAAGCGGCCTGGTCGCCAACAGGCACATCACTAACCTCGGGATCCAATCCACG
GGGTGTGGGACAGGACAACGTGTCGCGCTCAAGCTTGGCGCGGGCTCGTACGACGACACGAACGGGGCGC
ACATGACGCACGAAAACGGCACTGACAAGCTTCTGGTGAGTATGGGCTCTGCGACGGGCGATGGGACCCA
AGACGGCGGTGTATATTATATCAACCGGGACGGGAACTGGAACGGGCAGATGGTGTTCATCGTACGAAAT
GACCAACAGCACCTACCAACCGGCAAGTACACCCTGAACCTCGAAGGCGGGTTCTGGACAAAATAA
>kpsM_|VFG1450
ATGGCAAGAAGTGGATTTGAAGTTCAGAAAGTCACCGTAGAGGCATTATTTCTACGAGAAATACGAACAC
GCTTTGGTAAGTTTCGTCTGGGGTATTTGTGGGCGATTCTTGAACCCTCCGCGCATTTGCTGATACTGTT
GGGAATTTTGGGTTACGTTATGCACCGCACTATGCCAGACATCTCGTTCCCGGTGTTTTTACTTAATGGC
CTGATTCCCTTTTTTATCTTTAGTAGTATTAGCAAACGTTCTATTGGTGCTATTGAAGCGAACCAGGGAC
TGTTTAATTATCGACCAGTAAAACCCATCGATACGATCATTGCACGTGCACTGCTTGAGACACTGATTTA
CGTTGCTGTTTATATTTTGCTCATGCTTATCGTCTGGATGACAGGCGAATATTTCGAAATTACAAACTTT
TTACAACTTGTGCTCACCTGGAGTTTGTTAATCATTCTTTCATGTGGCGTCGGCTTAATATTTATGGTCG
TTGGTAAAACCTTTCCTGAAATGCAAAAGGTCCTGCCGATACTGCTTAAGCCGCTGTATTTCATCTCCTG
CATCATGTTCCCTCTACACTCGATTCCAAAACAATACTGGTCATATCTACTCTGGAACCCATTAGTGCAT
GTTGTGGAGTTAAGCCGCGAGGCAGTTATGCCTGGCTATATCAGTGAAGGCGTGAGTCTGAACTACCTTG
CAATGTTTACTCTGGTCACCCTGTTCATCGGCCTGGCATTATACCGAACGCGTGAAGAGGCAATGCTGAC
ATCATGA
>yeeT_|VFG1529
ATGAAAATTATCACCCGTGGTGAAGCCATGCGTATTCACCAACAACATCCGACATCCCGTCTTTTTCCGT
TCTGTACCGGTAAGTACCGCTGGCACGGCAGTGCTGAAGCGTATACCGGTCGTGAAGTGCAGGATATTCC
CGGTGTGCTGGCCGTGTTTGCTGAACGCCGTAAGGACAGTTTTGGCCCGTATGTCCGACTGATGAGCGTC
ACCCTGAACTGA
>hek_|VFG1539
ATGGAGATAATTGAAATGAATAAGGTTTTTGTTGTTTCAGTGGTGGCCGCAGCCTGTGTATTTGCAGCAA
ATGCAGGAGCAAAGGAAGGTAAAAGTGGTTTTTATCTGACCGGTAAAGCCGGTGCCTCTGTGGTGTCACT
TTCAGACCAGCGTTTCCTGTCAGGAGATGAGGAAGAAACATCAAAGTATAAAGGCGGCGATGACCATGAT
ACGGTATTCAGTGGCGGTATTGCGGCCGGTTATGATTTTTATCCGCAGTTCAGTATTCCGGTTCGTACAG
AACTGGAGTTTTACGCTCGTGGAAAAGCTGATTCGAAGTATAACGTAGATAAAGACAGCTGGTCAGGTGG
TTACTGGCGTGATGACCTGAAGAATGAGGTGTCAGTCAACACACTAATGCTGAATGCGTACTATGACTTC
CGGAATGACAGCGCATTCACACCATGGGTATCCGCAGGGATTGGCTACGCCAGAATTCACCAGAAAACAA
CCGGTATCAGTACCTGGGATTATGAGTACGGAAGCAGTGGTCGCGAATCGTTGTCACGTTCAGGCTCTGC
TGACAACTTCGCATGGAGCCTTGGCGCGGGTGTCCGCTATGACGTAACCCCGGATATCGCTCTGGACCTC
AGCTATCGCTATCTTGATGCAGGTGACAGCAGTGTGAGTTACAAGGACGAGTGGGGCGATAAATATAAGT
CAGAAGTTGATGTTAAAAGTCATGACATCATGCTTGGTATGACTTATAACTTCTGA
>shiD_|VFG0611
ATGAAAAGATGGTTTAAATACCCCGTTACTTTTGACTTACACTATACGGTATCGCATCGTTTAATATTCG
CACCGGCCAGATTTTTATTTCTATTAGTTGTCACAATACTGAATGCGTACGACCACAGTATTCTGGCTCC
TGTGTGGTTATGCTTTAATTCTGCGTTCCGGGCAGATAAGCAGTTGCTTGCAGGAATCCTTCTTGTGTTA
ATGTCAGTTCCCCTTTTTACCAGTGCTGATTTCCACATTCCGTCCAACAGAGCTTATAGCCTTTCCCTGG
ATTATAGCATTGTCCGGCTGAAGTTCTTTTTGAATAATAATAGAAGCACTGCTGGCAGATCCAGTCCGTT
TTTCATAACCCACTGTACTGATAACCATAATCTAATCAGTAGAAATTGA
>cvaA_AY545598.5
GTGGACAACATTATTTCCCGTCTGGAAGAAAGTAAAAAAATAACGCTAGATACCCTGGAAAAACAACGTC
TGCAATACACAGATGCGTTCCGTCGCTCATCAGACATTATACAGCGTGCAGAGGAAGGGATAAAAATAAT
GAAAAATAATATGGAGAATTACAGATACTATCAGTCAAAAGGACTGATTAATAAAGATCAATTAACTAAC
CAAGTTGCATTATATTATCAACAACAAAACAACCTTCTCAGTCTGAGCGGACAAAATGAACAAAATGCCC
TGCAGATAACCACTCTGGAGAGTCAGATTCAGACTCAGGCAGCAGATTTTGATAATCGTATCTATCAGAT
GGAACTGCAACGACTCGAATTGCAGAAAGAACTGGTTAACACTGATGTGGAAGGCGAAATCATTATCCGG
GCGTTGTCTGACGGGAAAGTTGACTCCCTGAGTGTCACTGTAGGGCAAATGGTCAATACCGGAGACAGCC
TTCTGCAGGTTATTCCTGAGAACATTGAAAACTATTATCTTATTCTCTGGGTCCCGAATGATGCTGTTCC
TTATATTTCGGCTGGTGACAAAGTGAATATTCGTTATGAAGCCTTCCCCTCAGAAAAATTTGGGCAGTTC
TCTGCTACGGTTAAAACTATATCCAGGACTCCTGCGTCAACACAGGAAATGTTGACCTATAAGGGAGCAC
CTCAAAATACGCCGGGTGCCTCTGTTCCCTGGTATAAAGTCATTGCGACGCCTGAAAAGCAGATAATCAG
GTATGACGAAAAATACCTCCCTCTGGAAAATGGAATGAAAGCCGAAAGTACACTATTTCTGGAAAAAAGG
CGTATTTACCAGTGGATGCTTTCTCCTTTCTATGACATGAAACACAGTGCAACAGGACCGATCAATGACT
AA
>cvaB_AY545598.5
GTGCAACAGGACCGATCAATGACTAACAGGAATTTCAGACAAATTATAAATCTGCTTGATTTGCGCTGGC
AACGTCGTGTTCCGGTTATTCATCAGACAGAGACCGCTGAATGTGGACTGGCCTGCCTAGCAATGATATG
CGGTCATTTTGGTAAGAATATTGACCTGATATATCTTCGCCGGAAGTTTAATCTCTCTGCCCGTGGAGCA
ACCCTTGCAGGAATCAATGGAATAGCGGAGCAACTGGGGATGGCCACCCGGGCTCTTTCACTGGAGTTGG
ATGAACTTCGAGTCCTCAAAACGCCGTGTATTCTCCACTGGGATTTCAGTCACTTCGTCGTTCTGGTCAG
CGTAAAGCGTAACCGTTATGTACTGCATGATCCGGCCAGGGGCATAAGATATATCAGCCGGGAGGAAATG
AGCCGATATTTTACAGGCGTTGCACTTGAGGTCTGGCCCGGAAGTGAATTCCAGTCGGAAACCCTGCAGA
CCCGCATAAGTCTTCGTTCACTGATTAACAGTATTTACGGTATTAAAAGAACGCTGGCGAAAATTTTCTG
TCTGTCAGTTGTAATTGAAGCAATCAATCTGCTAATGCCGGTGGGGACACAGCTGGTTATGGATCATGCT
ATTCCTGCGGGGGACAGAGGGCTACTGACGCTAATTTCTGCTGCTCTTATGTTTTTTATATTACTCAAAG
CTGCAACGAGTACGCTGCGCGCATGGTCTTCACTGGTTATGAGCACGCTCATCAATGTACAGTGGCAGTC
GGGGCTGTTCGATCATCTTCTCAGACTACCGCTGGCGTTTTTTGAACGCCGAAAATTAGGTGATATCCAG
TCACGTTTTGACTCCCTTGACACATTGAGGGCCACATTTACCACCAGTGTGATCGGGTTCATAATGGACA
GCATTATGGTTGTCGGTGTTTGTGTGATGATGCTGTTATACGGAGGATATCTCACCTGGATAGTTCTCTG
CTTTACCACAATTTACATTTTTATTCGACTGGTGACATACGGCAATTACCGACAGATATCAGAAGAATGT
CTTGTCAGGGAGGCCCGTGCCGCCTCCTATTTTATGGAAACATTATATGGTATTGCCACGGTAAAAATCC
AGGGGATGGTCGGAATTCGGGGGGCACACTGGCTTAATATGAAAATAGATGCGATAAATTCGGGTATTAA
GCTAACCAGGATGGATTTGCTCTTCGGAGGAATAAATACCTTTGTTACCGCCTGTGATCAGATTGTAATT
TTATGGCTGGGAGCAGGCCTTGTGATCGATAATCAGATGACAATAGGAATGTTTGTAGCGTTTAGTTCTT
TTCGTGGGCAGTTTTCGGAAAGAGTTGCCTCTCTGACCAGTTTTCTTCTTCAGCTAAGAATAATGAGTCT
GCACAATGAGCGCATTGCAGATATTGCATTACATGAAAAGGAGGAAAAGAAACCTGAAATTGAAATCGTT
GCTGATATGGGGCCAATATCCCTGGAAACCAATGGTTTAAGCTATCGTTATGACAGTCAGTCAGCACCGA
TATTCAGTGCTCTGAGTTTATCTGTAGCTCCGGGGGAAAGTGTGGCTATAACTGGTGCTTCCGGTGCGGG
AAAAACCACATTAATGAAAGTACTATGTGGACTATTTGAACCTGATAGCGGGAGGGTACTGATAAATGGT
ATAGATATACGCCAAATTGGAATAAATAATTATCACCGGATGATAGCCTGTGTTATGCAGGATGACCGGC
TATTTTCAGGCTCAATTCGTGAAAATATCTGTGGTTTTGCAGAGGAAATGGATGAAGAGTGGATGGTAGA
ATGTGCCAGAGCAAGTCATATTCATGATGTTATAATGAATATGCCAATGGGATATGAAACATTAATAGGT
GAACTTGGGGAAGGTCTTTCTGGCGGTCAAAAACAGCGTATATTTATTGCACGAGCCTTATACCGGAAAC
CAGGAATATTATTTATGGATGAGGCAACCAGTGCTCTTGATTCAGAGAGTGAACATTTCGTGAATGTTGC
CATAAAAAACATGAATATCACCAGGGTAATTATTGCACACAGAGAAACAACGTTGAGAACTGTTGATAGA
GTTATTTCTATTTAA
>cvaC_AY545598.5
ATGAGAACTCTGACTCTAAATGAATTAGATTCTGTTTCTGGTGGTGCTTCAGGGCGTGATATTGCGATGG
CTATAGGAACACTATCCGGGCAATTTGTTGCAGGAGGAATTGGAGCAGCTGCTGGGGGTGTGGCTGGAGG
TGCAATATATGACTATGCATCCACTCACAAACCTAATCCTGCAATGTCTCCATCCGGTTTAGGGGGAACA
ATTAAGCAAAAACCCGAAGGGATACCTTCAGAAGCATGGAACTATGCTGCGGGAAGATTGTGTAATTGGA
GTCCAAATAATCTTAGTGATGTTTGTTTATAA
>cvi_AY545598.5
ATGGATAGAAAAAGAACAAAATTAGAGTTGTTATTTGCATTTATAATAAATGCCACCGCAATATATATTG
CATTAGCTATATATGATTGTGTTTTTAGAGGAAAGGACTTTTTATCCATGCATACATTTTGCTTCTCTGC
ATTAATGTCTGCAATATGTTACTTTGTTGGTGATAATTATTATTCAATATCCGATAAGATAAAAAGGAGA
TCATATGAGAACTCTGACTCTAAATGA
>eitA_AY545598.5
ATGAAGAAGGTCCTTTGCGCGTTAGGCTTGATGTTCACCGCCGTCAGTTCCGCGCTGGCAACAACCTACC
CCCTGACGATTGAAAACTGCGGCTATCAGGAGACCTTCACCCGGCCGCCGGAGCGCGTGGTCGCGCTGGG
GCAAAATACGGTCGAAATTCTGCTGCTGCTCGGGCTGCAAAAGCAGGTGGTCGCCAGCGCCTTCTGGCCG
ACCAGCGTTTTACCGCAGCTGGCTGAGCAAAACGCGAAGATTAAAACCTTGACGGTGGAAATTCCGAGCC
TGGAATCGGTGCTGGCGCAAAATCCTGATTTCGTTCCCGCCCAGTTGCCGCTGCTGCTGGGGCCGGAAAG
CAAAGTCGCTAGGCGTGAAGATCTCGCCACCGTCGGCGTGAACAGCTACGTCTCACCGGGGGTGTGCGCC
ACCAAAAAGGCCACCGGCGATATGTACGGCAGCCGGCAAAAGCTGTGGGATATGACCTGGCTGTATCAGG
AAATTAGCGATTTTTCCCGCATTTTCAACGTCGAAGATCGTGGTCAGGCGCTGATTGCCGATTTCAAAAA
ACGTGAAGCCGACCTGCGCCAGGAGTTTGGTAAAAGCAAAAAGGATCTCTCCTTCGTCTTCTGGTTCTCC
AGCGCCTCACCTTCGGCCGATGCCTATGTCGGCGGCAAAAACAGCGCCTCCGGATTTATCGCCAGCGTGC
TGGGCGGACATAATGCGATTACCTCCGAAACCGAGTGGCCCACCGTGAGCTGGGAGAGCATTATTGCCGC
CAACCCGGATGTGATCGTGGTCGCCAGCCTAGATCGTACCCGCTGGGCGCTGGATAAAGCCGAGGAGAAG
ATCAAATTCCTCAAAAGCGATCCCGCCGTCAGCCAGCTGGAGGCGGTGAAAAAAGGCCATATCGTGGTCA
TGGACGGTCAGGCGATGAATCCGACCATTCGCACGCTTTACGGCGCGGAGCAGGTGGGCGAGCAGCTGAG
AAAAATGGGGCTGAACTGA
>eitB_AY545598.5
ATGAGCGTCGGCGCGATTGAGACGAGCCGCAGCATACTGCTCACCGGCTGGTGTGTACTGGCAGCGATCG
TGCTGGCGCTGGTGATCGCTGTGGGCGTCAGCGTTGGCGAGCTGGCCATCCCGCTGCAGAATGTCTTTTA
TGCTATCAGCAACAGAACCGGCTTAACCGCTGAGCCGCTCAACCGTATCTATGAGAGCGTTATCTGGGAT
TTCCGCCTCAGCCGCGCGCTGGTCGCCGCCTGCTGCGGCGCCGGCCTCGCTATCTGCGGTGTCGTGCTGC
AAAGCTTGCTGAAGAATGCCCTCGCCGAACCCTACGTCCTCGGCGTCTCCGCCGGGGCCTCCACCGGCGC
GGTGTCGATCGTGGTGCTGGGCCTTGGCTCTGGCGCAATTTCCCTCTCGGCAGGCGCCTTTGCCGGGGCC
TTCGCCGCCTTCGCCTTTGTCGCCTTGCTGACTAACGGCGCGCGCGGCGGCAATGAGCGTACGATTCTTG
CGGGCGTCGCCGCCTCGCAGTTATTTAACGCCATCACGGCCTATACCATCAGCACCACCGCCAGCGCGCA
GCAGGCGCGCGATGTGATGTTCTGGCTGCTGGGCAGCTTCAGCGGCGTCCGCTGGCCCGAATTCCAGTTG
GTCATCGTGGTGGTGCTCGCGGGTCTGGCGGTCTGCCTGTGGTATGCCCGGGCGCTGGACGCGTTCACCT
TCGGCGACGATGCCGCCGCCTCGCTGGGGATTGCTGTGCCGCGCGTGCGCCTGATCCTCTTCACCACTGC
GGCGCTGATCACCGCCACCATCGTCAGCATGGCCGGCTCAATCGGCTTTGTTGGCCTGGTGGTGCCGCAC
GTGATGCGTTTCTTCTTTGGCCCGCTGCACCGAACGTTGCTGATCGCCAGCGCGCTGGCAGGGGCGATAT
TGATGGTACTGGCGGACATTGCGTCGCGCCTGCTGATTGCCCCGCAAAGTCTGCCCGTTGGGGTAGTAAC
CGCCCTGGTTGGGGTGCCTTTCTTTGCCGTGATTATCTACCGCTCAAGGAATAAGTGA
>eitC_AY545598.5
GTGATGAGTATTTGCGCTGAAAATATCACCTGGAAGGCAGGCAAAAAGGTCATCGTCAATAATGTCTCGC
TGCGGGTGCCGCGCGGAGAAACGGTCGGACTGCTGGGGCCCAACGGCTGCGGCAAATCCTCGCTGCTGCG
CGTTCTGGCGGGCCTGCGCCGCCCGGATGCAGGTCGCGTCACCCTCGACGGCCAGGATATCGCCCGGATG
GCGAAAAAGCAGCTCGCCCGCCGCGTGGCTTGCGTCGAGCAACACGGCATGACCGAGGCCAATATGCGGG
TGCGCGACGTCGTGCGCCTGGGACGCATTCCCCACCACTCTCCGTTCTCAAACTGGAGCGCTCAGGATGA
CGAAGCGATTGCCGCCGCGCTGCAGCGGGTAGCGATGCTGGAGAAAAGCGAACAGGGATGGTTAAGCCTC
TCCGGCGGCGAGCGGCAGCGGGTGCATATCGCCCGCGCGCTGGCGCAGAGCCCGAGCGAAATCCTGCTGG
ATGAGCCGACCAACCATCTGGATATACACCATCAGATGCAGTTAATGCAGTTGATCAGCGAGCTGCCGGT
AACCAGCATTGTGGCCATTCACGATCTTAACCATGCCGCGATGTTCTGCGATTCGCTGATCGTGATGCAG
CAGGGGCAGATCCTCGCCAGCGGGACGCCGGAGGAGATTTTGTCCGAAGCGCTGCTGTGGGACGTTTTCC
GGGTGAAAACCAAAATCGAGATCTCCCCTTACCACGGCAAAAAGCACATTCATTTCATCGTTTAG
>eitD_AY545598.5
GTGGGACGTTTTCCGGGTGAAAACCAAAATCGAGATCTCCCCTTACCACGGCAAAAAGCACATTCATTTC
ATCGTTTAGGTTGGGCGGATATGCCTCTTTTCTCCCTGCGCCCTGCGGCAACCCTCTGGCCTCCGGTGTT
ACTGGGAAGCCAGTTCGTTTTTAATATTGGCTTTTACGCGGTCGTACCTTTCCTCGCCCTCTTCCTGCGC
GACGACATGCTGCTCTCAGGCGGACTTATCGGCCTGATCCTCGGGCTGCGTACCTTCTCCCAACAGGGGA
TGTTTATCCTCGGCGGGACGCTGGCCGACCGCTATGGCGCTAAGGCGATCATTCTCGCCGGCTGCGTCGT
TCGCGTCGCCGGTTTTCTCCTGCTGGCGTGCGGGGCGTCGCTGTGGGCCATTATCCTTGGCGCCTGCCTG
ACCGGCGTCGGCGGCGCCCTGTTCTCCCCGTCGATAGAGGCCCTGCTGGCGCGGGCCGGTACCCACAGCC
AGGCCAACGGGAAACGCAGCCGCGCCGAGTGGTTTGCGCTGTTTGCGGTATGCGGTGAACTGGGAGCGGT
GATCGGCCCGGTGGCCGGAGGCGTGCTGAGCGGGATCGGCTTTCGACATATCGCCCTCGCCGGCGCGGGA
ATATTTCTTCTGGCGCTGGCGGTGCTCTTTTTCGGTCTGCCCGCCGACGGGCACACGACAACAACGCGCA
GACGAGTCCCATGGTGGACGCCTTTGCGCCAGCCGCGCTTTGTCGCGTTTATTCTCGCCTACAGCTCATG
GCTGTTGAGCTACAACCAACTCTACCTCGCTCTGCCGGTGGAGATCCAACGTTCCGGCGGCCGCGAGCAG
GATCTGGCGCCGCTCTTTATGCTGGCCTCGCTGTTGATTATCACCCTCCAGCTCCCTCTCGCCCGCTTCG
CCCGGCGAATGGGCGCCGTGCGCATCCTGCCGGTGGGCTTTCTGCTGCTGTCGGCTTCCTTTGCCAGCGT
GGCGTTATTCGCCGCCGCCCCACCCGCCGAAAGTTGGCTGCGGTTAATGCCGGCGGCTGGTTTTGTCACG
CTGCTCACCCTCGGCCAGATGCTGTTAGTGCCCGCAGCCAAGGATCTGATCCCGCTGTTCGCCGAGGAGT
CGACGCTGGGCGCCCACTACGGAGCGCTCGCCACCGCAGGAGGGTGCGCGGTGTTAGCCGGGAATTTACT
GCTCGGTCATTTACTTGACCAGGCGCTCATTCCGTCGCCGCAGGCGGTTTATCCCTGGCTTCTGCTGGCG
CTGTTTCCGCTGTGCAGCGCCGTCGCCCTGCGGGCGATCTGTCGCCCGCTGGCGGCAACATGA
>tia_CU928161
ATGATTGAAATGAAAAAGGTTATTGTTGTTTCAGCGCTTGCTATGGCGGGCGTATTTTCAGCCCAGGCTC
TGGCTGATAGGGGTAAAACAGGCTTTTATGTGACCGGTAAAGCTGGTGCTTCGGTTGTGACTCAGACTGA
CCAGCGCTTCCGTCAGGACTTTGGGGATGATGTTTATAAGTATAAGGGCGGTGATAAAAACGATACTGTA
TTTGGTGCAGGCCTTGCGGTGGGCTATGATTTTTATCAACATTACAATGTTCCTGTGCGCACGGAAGTGG
AATTCTATGGCCGCGGAGCTGCAGACTCCCATTATACACTGGATACATGGCATTCTCCGATGGGGGATGG
TGGTCGGGAAGACACACAGAACAGGCTCAGTGTGAATACCCTGATGGTGAATACGTATTATGACTTCAGA
AACAGCAGTGCATTCACTCCATGGGTGTCTGTTGGACTGGGTTATGCACGGATACATCATAAGGCAACAT
ATACTGATACCTCCTGGAATAAATCTGGTGAGGTGAGCGATATTTCTGCGTTGCATTACTCGGGATATGA
TAACAATTTCGCATGGAGCATTGGGGCCGGTGTTCGCTATGACATAACCCCGGATATCGCTCTTGACCTC
AGCTATCGCTATCTGGATGCTGGTAAATCCTCCCTGTCTTACAAGGATGCAGAAGGGGATAAATATAAAT
CAGAGGCTGACGTTAAAAGTCACGACATCATGTTTGGTGTGACTTATAACTTCTGA
>papGII_CU928161
ATGAAAAAATGGTTCCCAGCTTTGTTATTTTCCTTGTGTGTGTCTGGTGAGTCCTCTGCATGGAATAATA
TTGTCTTTTACTCCCTTGGAAACGTTAACTCTTATCAGGGAGGGAATGTGGTGATTACTCAAAGGCCACA
ATTTATAACTTCGTGGCGCCCGGGCATTGCTACGGTAACCTGGAATCAGTGTAATGGTCCTGGGTTTGCT
GATGGTTTCTGGGCTTACTACAGGGAGTATATTGCGTGGGTAGTATTCCCCAAAAAGGTTATGACCAAAA
ATGGATATCCCTTATTTATTGAGGTTCATAATAAAGGTAGCTGGAGTGAGGAGAATACTGGTGACAATGA
CAGCTATTTTTTTCTCAAGGGGTATAAGTGGGATGAGCGGGCCTTTGATGCAGGTAATTTGTGTCAGAAA
CCAGGAGAAACAACCCGTCTGACTGAGAAATTTGACGATATTATTTTTAAAGTCGCCCTACCTGCAGATC
TTCCTTTAGGGGATTATTCTGTTACAATTCCATACACTTCCGGCATGCAGCGTCATTTCGCGAGTTACTT
GGGAGCCCGTTTTAAAATCCCATACAATGTGGCCAAAACTCTCCCAAGAGAGAATGAAATGTTATTCTTA
TTTAAGAATATCGGCGGATGCCGTCCTTCTGCACAGTCTCTGGAAATAAAGCATGGTGATCTGTCTATTA
ATAGCGCTAATAATCATTATGCGGCTCAGACTCTTTCTGTGTCTTGCGATGTGCCTGCAAATATTCGTTT
TATGCTGTTAAGAAATACAACTCCGACATACAGCCATGGTAAGAAATTTTCGGTTGGTCTGGGGCATGGC
TGGGACTCCATTGTTTCGGTTAACGGGGTGGACACAGGAGAGACAACGATGAGATGGTACAAAGCAGGTA
CACAAAACCTGACCATCGGCAGTCGCCTCTATGGTGAATCTTCAAAGATACAACCAGGAGTACTATCTGG
TTCAGCAACGCTGCTCATGATATTGCCATAA
>papF_CU928161
ATGTTTTCTGTGCCGCTCTCCGGAGGGGGGATGATTCGTTTATCATTATTTATATCGTTGCTTCTGACAT
CGGTCGCTGTACTGGCTGATGTGCAGATTAACATCAGGGGAAATGTTTATATCCCCCCATGCACCATTAA
TAACGGGCAGAATATTGTTGTCGATTTTGGGAATATTAATCCTGAGCACGTGGACAACTCACGTGGTGAA
ATCACAAAAACCATAAGCATATCCTGTACGTATAAGAGTGGCTCACCCTGGATAAAGGTCACAGGTAATG
CAATGGCTGGGCAGACTAATGTACTGGCAACAAATATAGCCAATTTTGGTATAGCGTTGTATCAGGGAAA
AGGAATGTCAACACCTCTTACATTAGGTAATGGTTCAGGAAATGGTTACAGAGTGACAGCAGGTCTGGAC
ACAGCACGTTCAACGTTCACCTTTACTTCAGTGCCCTTTCGTAATGGCAGCAGGACACTGAATGGCGGGG
ATTTCCGGACCACGGCCAGTATGAGCATGATTTATAACTGA
>papE_CU928161
TTGTACAGGATATTTCAGATGAAAAAGATAAGAGGTTTGTGTCTTCCGGTAATGCTGGGGGCAGTGTTAA
TGTCTCAGCATGTACATGCAGTTGATAATCTGACCTTCAGAGGAAAACTGATTATTCCTGCCTGTACTGT
AAGCAACACAACTGTTGACTGGCAGGATGTAGAGATTCAGACCCTGAGTCAAAATGGAAATCACGAAAAA
GAGTTTACTGTGAATATGCGGTGTCCCTATAATCTGGGAACAATGAAGGTTACGATAACGGCAACAAACA
CTTATAACAATGCTATTTTAGTTCAGAATACATCAAACACATCTTCTGATGGGTTACTCGTTTATCTTTA
TAACAGTAATGCAGGAAATATTGGGACTGCGATAACTTTAGGGACTCCATTTACGCCCGGAAAAATCACA
GGTAATAATGCAGATAAAACTATATCACTTCATGCCAAACTTGGATATAAAGGGAATATGCAGAATTTGA
TAGCCGGTCCTTTCTCTGCAACAGCAACGCTGGTTGCATCATATTCGTAA
>papK_CU928161
GTGATGATAAAAAGCACAGGCGCTCTTTTACTGTTTGCCGCACTGTCTGCCGGACAGGCAATAGCCTCAG
ATGTGGCATTCAGGGGTAATCTGCTTGACAGACCTTGCCATGTGTCCGGTGACAGTCTGAATAAACATGT
CGTCTTCAAAACCCGGGCGTCCAGGGATTTCTGGTATCCGCCCGGACGTTCGCCGACAGAGTCGTTTGTC
ATCAGGCTGGAAAACTGCCATGCAACAGCAGTTGGCAAAATTGTGACCCTGACCTTTAAGGGAACGGAAG
AGGCGGCCCTCCCGGGCCATCTGAAGGTAACCGGAGTGAATGCCGGCCGGTTAGGCATTGCACTGCTGGA
CACCGATGGCAGCAGTCTGCTGAAACCCGGCGCTTCCCATAACAAAGACCAGGGGGAAAAGGTTACCGGA
AACAGTCTTGAGCTTCCTTTCGGCGCGTATGTTGTGGCAACGCCGGAAGCCCTGCGGACGAAGAGTGTGG
TACCCGGTGATTATGAAGCAACAGCCACGTTTGAATTGACATATCGTTAG
>papJ_CU928161
ATGGTTGTGAATAAAACAACAGCAGTACTGTATCTTATTGCACTGTCGCTGAGTGGTTTCATCCATACTT
TCCTGCGGGCTGAAGAGCGGGGTATATACGATGACGTCTTTACTGCAGATGAGTTGCATCATTACCGGAT
AAATGAACGGGGGGGGCGCACCGGAAGCCTGGCCGTCAGTGGTGCACTGCTGTCCTCCCCCTGCACGCTG
GTGAGTAATGAGGTGCCGTTAAGCCTCCGGCCGGAGAATCACTCTGCGTCAGCCGGAGCACCTCTGATGC
TGAGGCTGGCAGGATGTGGGGACGGTGGTGCACTTCAGCCCGGAAAACGGGGCGTTGCGATGACAGTCTC
CGGCTCACTGGTAACCGGTCCCGGAACCGGAAGTGCTTTACTTCCTGACCGTAAGCTATCCGGCTGTGAC
CATCTTGTTATACACGATGGTGATACCTTTTTACTGTGCCGGCCTGACCGGCGGCAGGAGGAGATGCTGG
CCGCCTGGAGGAAAAGGGCGACACAGGAGGGTGAGTATTCTGATGCCAGGAGCAATCCGGCCATGCTGCG
TCTGAGCATAAAATATGAGTAA
>papD_CU928161
ATGTGGAAATTAAGTATGATTCGAAAAAAGATTCTGATGGCTGCCATCCCCCTGTTTGTTATATCCGGGG
CAGACGCTGCTGTTTCGCTGGACAGAACCCGCGCGGTGTTTGACGGGAGTGAGAAGTCAATGACGCTTGA
TATCTCCAATGATAACAAACAACTGCCCTATCTTGCTCAGGCATGGATAGAAAATGAAAATCAGGAAAAA
ATTATTACAGGGCCGGTTATTGCCACCCCTCCGGTTCAGCGCCTTGAGCCGGGTGCGAAAAGCATGGTCA
GGCTGAGTACCACACCGGATATCAGTAAACTTCCTCAGGACAGGGAATCACTGTTTTATTTTAATCTCCG
GGAAATACCGCCGAGGAGTGAAAAGGCCAATGTACTGCAGATAGCCTTACAGACCAAAATAAAGCTTTTT
TATCGCCCGGCAGCAATTAAAACCAGACCAAATGAAGTATGGCAGGACCAGTTAATTCTGAACAAAGTCA
GCGGTGGGTATCGTATTGAAAACCCAACGCCCTATTATGTCACTGTTATTGGTCTGGGAGGAAGTGAAAA
GCAGGCAGAGGAAGGTGAGTTTGAAACCGTGATGCTGTCTCCCCGTTCAGAGCAGACAGTAAAATCGGCA
AATTATAATACCCCTTATCTGTCTTATATTAACGACTATGGTGGTCGCCCGGTACTGTCGTTTATCTGTA
ATGGCAGCCGTTGCTCTGTGAAAAAAGAGAAATAA
>papC_CU928161
GTGAATCTGGTGATGCGTGGAATGAAAGACAGAATACCTTTTGCAGTCAACAATATTACCTGTGTGATAT
TGTTGTCTCTGTTTTGTAACGCAGCCAGTGCCGTTGAGTTTAATACAGATGTACTTGACGCAGCGGACAA
GAAAAATATTGACTTCACCCGTTTTTCAGAAGCCGGCTATGTTCTGCCGGGGCAATATCTTCTGGATGTG
ATTGTTAACGGGCAAAGTATTTCTCCCGCATCGTTACAGATTTCATTTGTTGAACCTGCGTTGTCAGGAG
ATAAGGCAGAAAAAAAATTGCCGCAGGCCTGTCTGACATCAGATATGGTCAGACTGATGGGGTTAACAGC
AGAATCTCTGGATAAAGTTGTTTACTGGCATGATGGTCAGTGTGCGGATTTTCATGGGTTGCCGGGAGTG
GATATTCGTCCTGATACCGGAGCGGGCGTATTACGCATCAATATGCCGCAGGCCTGGCTTGAGTATTCTG
ATGCCACCTGGCTGCCTCCCTCACGCTGGGACGACGGCATTCCCGGACTGATGCTGGATTATAACCTCAA
CGGGACGGTTTCCCGTAATTATCAGGGAGGAGACTCTCATCAGTTCAGTTATAACGGGACTGTGGGGGGG
AATCTGGGGCCCTGGCGCCTGCGGGCTGACTATCAGGGAAGCCAGGAGCAGAGCCGCTACAACGGGGAAA
AAACGACAAACAGAAATTTCACATGGAGTCGCTTTTATCTGTTCCGTGCCATTCCACGATGGCGGGCAAA
CCTGACGCTGGGCGAGAATAATATCAACTCAGATATATTCCGGTCATGGAGTTATACGGGAGCCAGCCTG
GAAAGCGATGACCGGATGCTGCCGCCCAGACTGCGAGGCTATGCACCGCAGATTACCGGGATTGCGGAGA
CTAATGCCCGTGTTGTGGTGTCGCAGCAGGGACGGGTGCTGTACGACTCGATGGTCCCCGCAGGGCCATT
CAGTATTCAGGACCTGGACAGTTCAGTTCGCGGACGTCTTGATGTTGAGGTTATTGAACAGAATGGACGG
AAGAAAACCTTTCAGGTCGATACAGCCTCGGTTCCTTATCTGACGCGTCCGGGACAGGTCCGGTATAAAC
TTGTCTCCGGTCGTTCCCGTGGATACGGGCATGAGACCGAAGGGCCTGTATTTGCGACCGGAGAGGCATC
CTGGGGGCTCAGTAACCAGTGGTCGCTGTATGGCGGGGCTGTGCTTGCCGGTGATTATAATGCACTGGCA
GCCGGTGCCGGCTGGGACCTGGGTGTGCCGGGGACCCTTTCCGCTGATATCACGCAGTCAGTAGCCCGTA
TTGAGGGAGAGAGAACGTTTCAGGGAAAATCCTGGCGTCTGAGCTACTCCAAACGGTTTGATAATGCGGA
TGCCGACATTACGTTCGCCGGGTATCGTTTCTCAGAGCGAAACTATATGACCATGGAGCAGTACCTGAAC
GCCCGCTACCGTAATGATTACAGCAGTCGGGAAAAAGAGATGTATACCGTTACGCTGAATAAAAACGTGG
CGGACTGGAACACCTCTTTTAACCTGCAGTACAGCCGTCAGACATACTGGGACATACGGAAAACGGACTA
TTATACGGTGAGCGTCAACCGCTACTTTAATGTTTTCGGACTGCAGGGTGTGGCGGTTGGATTGGCAGCC
TCAAGGTCTAAATATCTGGGGCGTGATAACGATTCTGCTTACCTGCGTATATCCGTGCCGCTGGGGACGG
GGACAGCGAGCTACAGTGGCAGTATGAGTAATGACCGTTATGTGAATATGGCCGGCTACACTGACACGTT
CAATGACGGTCTGGACAGCTACAGCCTGAACGCCGGCCTTAACAGTGGCGGTGGACTGACATCGCAACGT
CAGATTAATGCCTATTACAGTCATCGTAGTCCGCTGGCAAATTTGTCCGCGAATATTGCATCCCTGCAGA
AAGGATATACGTCTTTCGGCGTCAGTGCTTCCGGTGGGGCAACAATTACCGGAAAAGGTGCGGCGTTACA
TGCAGGGGGAATGTCCGGTGGAACACGTCTTCTTGTTGACACGGATGGTGTGGGAGGTGTACCGGTTGAT
GGCGGGCAGGTGGTGACAAATCGCTGGGGAACGGGCGTGGTGACTGACATCAGCAGTTATTACCGGAATA
CAACCTCTGTTGACCTGAAGCGCTTACCGGATGATGTGGAAGCAACCCGTTCTGTTGTGGAATCGGCGCT
GACAGAAGGTGCCATTGGTTACCGGAAATTCAGCGTGCTTAAAGGGAAACGTCTGTTTGCAATACTGCGT
CTTGCTGATGGCTCTCAGCCCCCGTTTGGTGCCAGTGTAACCAGTGAAAAAGGCCGGGAACTGGGCATGG
TGGCCGACGAAGGCCTTGCCTGGCTGAGTGGCGTGACGCCGGGGGAAACCCTGTCGGTAAACTGGGATGG
AAAAATACAGTGTCAGGTAAATGTACCGGAGACAGCAATATCTGACCAGCAGTTATTGCTTCCCTGTACG
CCTCAGAAATAA
>papH_CU928161
ATGAAGAATTTTTGTGTTCTGTTTGTGATGTATTTCTGGAGTACATTACTTCATGCTGTATCTTCAGAGC
CATTTCCTCCGCCCGGCATGACCCTTCCTGAATACTGGGGAGAAGAACACGTATGGTGGGACGGCAGGGC
TGCTTTTCATGGTGAGGTTGTCAGACCTGCCTGTACTCTGGCGATGGAAGACGCCTGGCAGATTATCGAT
ATGGGGGAAACCCCGGTTCGGGATTTACAGAATGGTTTTTCCGGACCTGAAAGAAAATTCAGCCTCCGGC
TCAGGAACTGTGAATTTAACAGTCAGGGTGGGAACCTTTTCTCTGATTCCCGGATAAGGGTGACTTTCGA
TGGCGTCCGGGGTGAAACGCCGGATAAGTTTAATTTATCCGGTCAGGCAAAAGGAATTAATCTGCAGATA
GCTGATGCCAGGGGGAATATTGCCCGGGCAGGGAAAGTAATGCCTGCAATACCATTGACGGGTAATGAAG
AAGCGCTGGATTACACCCTCAGAATTGTGAGAAACGGAAAAAAACTTGAAGCCGGAAATTATTTTGCCGT
GCTGGGATTCCGGGTCGATTATGAGTGA
>papA_CU928161
GTGTGTTCAGTAATGAAAAAGAGGTTGTTATTTATGATTAAGTCGGTTATTGCCGGTGCGGTAGCTATGG
CAGTGGTGTCTTTTGGTGTAAATGCTGCTCCAACTATTCCACAGGGGCAGGGTAAAGTAACTTTTAACGG
AACTGTTGTTGATGCTCCATGCAGCATTTCTCAGAAATCAGCTGATCAGTCTATTGATTTTGGACAGCTT
TCAAAAAGCTTCCTTGAGGCAGGAGGTACATCCAAGCCAATGGATTTAGATATTGAGTTAGTAAATTGCG
ATATTACAGCTTTTAAACAAGGTCAAGCAGCTAAAAACGGTAAGGTTCAATTATCTTTTACTGGGCCACA
AGTAACGGGGCAGGCTGAAGAATTAGCAACTAACGGCGGTACGGGCACAGCTATTGTAGTTCAGGCTGCA
GGCAAAAACGTTTCTTTCGATGGGACTGCAGGTGACGCTTATCCCCTGAAAGATGGTGATAATGTTCTTC
ATTATACAGCTCTTGTGAAAAAAGCGAATGGCGGTACTGTTTCTGAAGGTGCTTTTTCTGCAGTTGCAAC
CTTTAATTTAAGTTACCAGTAA
>papB_CU928161
ATGGCGCATCATGAAGTCATCAGTCGGTCAGGAAATGCGTTTTTGCTGAATATACGCGAGAGCGTACTGT
TGCCCGGCTCTATGTCTGAAATGCATTTTTTTTTACTGATAGGTATTTCTTCTATTCACAGTGACAGGGT
CATTCTGGCTATGAAGGACTATCTGGTAGGTGGGCACTCCCGTAAGGAGGTCTGCGAGAAATACCAGATG
AATAATGGGTATTTCAGTACAACACTTGGGAGACTTATACGGCTGAATGCTCTTGCAGCAAGGCTTGCAC
CTTATTATACAGATGAGTCGTCGGCATTTGACTGA
>usp_AB056434
ATGCTACTGTTCCCGAGTAGTGTGTTGGCGACTCAAATATGGGGAAAATGGTCGCTCAGTGGCGTACTCA
GTGCAACCCGCGGCTCTTACATCGGTGCGTTGGCATCTGCTTTGTATATTCCCTCTGCGGGCGAGGGCAG
TGCTCGCGTGCCCGGACGTGATGAGTTCTGGTATGAGGAAGAACTGCGGCAGAAAGCACTAGCAGGCAGT
ACCGCCACCACCCGGGTACGTTTTTTCTGGGGAACTGACATTCACGGCAAGCCTCAGGTGTATGGTGTTC
ATACGGGTGAAGGTACGCCGTATGAAAACGTCCGCGTGGCGAACATGCAGTGGAACGAGCAGACGCAGCG
TTATGAATTTACCCCCGCTCACGATGTCGATGGCCCCCTGATTACCTGGACGCCGGAAAATCCGGAACAT
GGGAATGTTCCGGGCCATACCGGTAACGACAGGCCGCCGCTGGATCAGCCCACCATTCTGGTGACGCCGA
TTCCGGACGGCACCGATACCTATACCACGCCGCCATTCCCGGTTCCTGATCCGAAAGAATTCAACGATTA
TATTCTGGTTTTTCCGGCGGGATCCGGTATTAAGCCCATCTATGTTTACCTGAAGGAGGATCCGCGAAAG
CTGCCTGGTGTTGTAACAGGGCGCGGCGTCCCGCTTTCACCAGGAACTCGCTGGCTGGATATGTCGGTAT
CCAATAACGGCAACGGCGCACCAATCCCGGCGCATATTGCTGATAAATTGCGCGGACGGGAGTTTAAAAC
CTTTGATGAGTTTCGCGAGGCGCTGTGGCTGGAGGTGAGTAAAGACTCAGTGTTATTGGCGCAGTTTATA
AAAAGTAATCAGAATAACGTTAGTCAAGGATATTCCCCCTATGTCCCTGAGGAGGGGTATTATTACGGAC
CAAATGAGATAGTTAAGAAATTCCAGATACATCATGTAGTTGCTATAGAACATGGTGGTGGAGTGTATGA
TATTGATAATTTTAGGATTGTTACGCCCCGACTACATGATGAAATTCACTACAGGAGATAA
>usp_AB056435
ATGCTACTGTTCCCGAGTAGTGTGTTGGCGACTCAAATATGGGGAAAATGGTCGCTCAGTGGCGTACTCA
GTGCAACCCGCGGCTCTTACATCGGTGCGTTGGCATCTGCTCTGTATATTCCCTCTGCGGGTGAGGGCAG
TGCTCGTGTGCCTGGACGTGATGAGTTCTGGTATGAGGAAGAACTGCGCCAGAAAGCGCTTGCAGGCAGT
ACCGCCACTACCCGGGTGCGTTTTTTCTGGGGAACTGACATTCACAGCAAGCCCCAGGTATATGGTGTTC
ATACGGGTGAAGGTACGCCGTATGAAAACGTCCGCGTGGCGAACATGCTGTGGAACGAGGAGAGGCAGCG
TTATGAATTTACCCCCGCTCACGATGTCGATGGCCCCCTGATTACCTGGACGCCGGAAAATCCGGAACAT
GGGAATGTTCCGGGCCATACCGGTAACGACAGGCCGCCGCTGGATCAGCCCACCATTCTGGTGACGCCGA
TTCCGGACGGTACAGATACCTATACCACGCCGCCATTCCCGGTTCCTGATCCGAAAGAATTCAACGATTA
TATTCTGGTTTTTCCGGCGGGATCCGGTATTAAGCCTATCTATGTTTACCTGAAGGAGGATCCGCGAAAG
CTGCCTGGTGTTGTAACAGGGCACGGCGTCCCGCTTTCATCAGGAACTCGCTGGCTGGATATGTCGGTAT
CCAATAACGGCAACGGCGCACCAATCCCGGCGCATATTGCTGATAAATTGCGCGGACGGGAGTTTAAAAC
CTTTGATGAGTTTCGCGAGGCGCTGTGGCTGGAGGTGAGTAAAGACTCAGTGTTATTGGCACAGTTTATA
AAAAGTAATCAGAATAACGTTAGTCAAGGATATTCCCCCTATGTCCCTGAGGAGGGGTATTATTACGGAC
CAAATGAGATAGTTAAGAAATTCCAGATACATCATGTAGTTGCTATAGAACATGGTGGTGGAGTGTATGA
TATTGATAATTTTAAGATTGTTACGCCCCGACTACATGATGAAATTCACTACAGGAGATAA
>usp_AB056436
ATGCTACTGTTCCCGAGTAGTGTGTTGGCGACTCAAATATGGGGAAAATGGTCGCTCAGTGGCATACTCA
GTGCAACCCGCGGCTCTTACATCGGTGCGTTGGCATCTGCTTTGTATATTCCCTCTGCGGGCGAGGGCAG
TGCTCGCGTGCCCGGACGTGATGAGTTCTGGTATGAGGAAGAACTGCGGCAGAAAGCACTAGCAGGCAGT
ACCGCCACCACCCGGGTACGTTTTTTCTGGGGAACTGACATTCACGGCAAGCCTCAGGTGTATGGTGTTC
ATACGGGTGAAGGTACGCCGTATGAAAACGTCCGCGTGGCGAACATGCAGTGGAACGAGCAGACGCAGCG
TTATGAATTTACCCCCGCTCACGATGTCGATGGCCCCCTGATTACCTGGACGCCGGAAAATCCGGAACAT
GGGAATGTTCCGGGCCATACCGGTAACGACAGGCCGCCGCTGGAGCAGCCCACCATTCTGGTGACGCCGA
TTCCGGACGGCACCGATACCTATACCACGCCGCCATTCCCGGTTCCTGATCCGAAAGAATTCAACGATTA
TATTCTGGTTTTTCCGGCGGGATCCGGTATTAAGCCTATCTATGTTTACCTGAAGGAGGATCCGCGAAAG
CTGCCTGGTGTTGTAACAGGGCGCGGCGTCCCGCTTTCACCAGGAACTCGCTGGCTGGATATGTCGGTAT
CCAATAACGGCAACGGCGCACCAATCCCGGCGCATATTGCTGATAAATTGCGCGGACGGGAGTTTAAAAC
CTTTGATGAGTTTCGCGAGGCGCTGTGGCTGGAGGTGAGTAAAGACTCAGTGTTATTGGCGCAGTTTATA
AAAAGTAATCAGAATAACGTTAGTCAAGGATATTCCCCCTATGTCCCTGAGGAGGGGTATTATTACGGAC
CAAATGAGATAGTTAAGAAATTCCAGATACATCATGTAGTTGCTATAGAACATGGTGGTGGAGTGTATGA
TATTGATAATTTTAGGATTGTTACGCCCCGACTACATGATGAAATTCACTACAGGAGATAA
>usp_AB056437
ATGCTACTGTTTCCGGGTAGTGTGTTGGCGGCTCAAATATGGGGAAAATGGTCGCTCAGTGGCATACTCA
GTGCAACCCGCGGCTCTTACATCGGTGCGTTGGCATCTGCTCTGTATATTCCCTCTGCGGGCGAGGGCAG
TGCTCGCGTGCCCGGACGTGATGAGTTCTGGTATGAGGAAGAACTGCGGCAGAAAGCACTAGCAGGCAGT
ACCGCCACCACCCGGGTGCGTTTTTTCTGGGGAACTGACATTCACGGCAAGCCTCAGGTGTATGGTGTTC
ATACGGGTGAAGGTACGCCGTATGAAAACGTCCGCGTGGCGAACATGCAGTGGAACGAGCAGACGCAGCG
TTATGAATTTACCCCCGCTCACGATGTCGATGGCCCCCTGATTACCTGGACGCCGGAAAATCCGGAACAT
GGGAATGTTACGGGCCATACCGGTAACGACAGGCCGCCGCTGGAGCAGCCCACCATTCTGGTGACGCCGA
TTCCGGACGGCACCGATACCTATACCACGCCGCCATTCCCGGTTCCTGATCCGAAAGAATTCAACGATTA
TATTCTGGTTTTTCCGGCGGGATCCGGTATTAAGCCTATCTATGTTTACCTGAAGGAGGATCCGCGAAAG
CTGCCTGGTGTTGTAACAGGGCACGGCGTCCCGCTTTCACCAGGAACTCGCTGGCTGGATATGTCGATAT
CCAATAACGGCAACGGCGCACCAATCCCGGCGCATATTGCTGATAAATTGCGCGGACGGGAGTTTAAAAC
CTTTGATGAGTTTCGCGAGGCGCTGTGGCTGGAGGTGAGTCAGGATCCGGAGTTGATAGCGCAGTTTTCA
AGTGGTAACCAAACACGTATAAAACAAGGATTGACCGCAAAAGCACCTATTGACGGTCGGCATTATGGCC
CTAAAGATATAGTTAAAAAATTCCAGATACATCATCGTGTTGCAATTGAATATGGCGGCAGCGTATACGA
TATTGATAACTTACGAATTGTTACCCCCAGACTACACGATGAGATTCACTACAGGAGATAA
>usp_AB056438
ATGCTACTGTTTCCGGGTAGTGTGTTGGCGGCTCAAATATGGGGAAAATGGTCGCTCAGTGGCATACTCA
GTGCAACCTGCGGCTCTTACATCGGTGCGTTGGCATCTGCTTTGTATATTCCCTCTGCGGGCGAGGGCAG
TGCTCGCGTGCCCGGACGTGATGAGTTCTGGTATGAGGAAGAACTGCGGCAGAAAGCACTAGCAGGCAGT
ACCGCCACCACCCGGGTACGTTTTTTCTGGGGAACTGACATTCACGGCAAGCCTCAGGTGTATGGTGTTC
ATACGGGTGAAGGTACGCCGTATGAAAACGTCCGCGTGGCGAACATGCAGTGGAACGAGCAGACGCAGCG
TTATGAATTTACCCCCGCTCACGATGTCGATGGCCCCCTGATTACCTGGACGCCGGAAAATCCGGAACAT
GGGTATGTTCCGGGGGCCATACCGGTAACGACAGGCCGCCGCTGGAGCAGCCCACCATTCTGGTGA
>usp_AB056439
ATGCTACTGTTTCCGGGTAGTGTGTTGGCGGCTCAAATATGGGGAAAATGGTCGCTCAGTGGCATACTCA
GTGCAACCTGCGGCTCTTACATCGGTGCGTTGGCATCTGCTTTGTATATTCCCTCTGCGGGCGAGGGCAG
TGCTCGCGTGCCCGGACGTGATGAGTTCTGGTATGAGGAAGAACTGCGGCAGAAAGCACTAGCAGGCAGT
ACCGCCACCACCCGGGTACGTTTTTTCTGGGGAACTGACATTCACGGCAAGCCTCAGGTGTATGGTGTTC
ATACGGGTGAAGGTACGCCGTATGAAAACGTCCGCGTGGCGAACATGCAGTGGAACGAGCAGACGCAGCG
TTATGAATTTACCCCCGCTCACGATGTCGATGGCCCCCTGATTACCTGGACGCCGGAAAATCCGGAACAT
GGGTATGTTCCGGGCCATACCGGTAACGACAGGCCGCCGCTGGAGCAGCCCACCATTCTGGTGACGCCGA
TTCCGGACGGCACCGATACCTATACCACGCCGCCATTCCCGGTTCCTGATCCGAAAGAATTCAACGATTA
TATTCTGGTTTTTCCGGCGGGATCCGGTATTAAGCCCATCTATGTTTACCTGAAGGAGGATCCGCGAAAG
CTGCCTGGTGTTGTAACAGGGCGCGGCGTCCCGCTTTCACCAGGAACTCGCTGGCTGGATATGTCGGTAT
CCAATAACGGCAACGGCGCACCAATCCCGGCGCATATTGCTGATAAATTGCGCGGACGGGAGTTTAAAAC
CTTTGATGAGTTTCGCGAGGCGCTGTGGCTGGAGGTGAGTCAGGATCCGGAGTTGATAGCGCAGTTTTCA
AGTGGTAACCAAACTCGTATAAAACAAGGATTAACCGCAAAAGCACCTATTGACGGTTGGTATTATGGCC
CTAAAGAAATAGTTAAAAAATTCCAGATACATCATCGTGTTGCAGTTGAATATGGCGGCAGCGTATACGA
TATTGATAATTTACGAATTGTTACCCCCAGACTACACGATGAGATTCACTACAGGAGATAA
>usp_AB056440
ATGCTACTGTTCCCGAGTAGTGTGTTGGCGACTCAAATATGGGGAAAATGGTCGCTCAGTGGCGTACTCA
GTGCAACCCGCGGCTCTTACATCGGTGCGTTGGCATCTGCTTTGTATATTCCCTCTGCGGGCGAGGGCAG
TGCTCGCGTGCCCGGACGTGATGAGTTCTGGTATGAGGAAGAACTGCGGCAGAAAGCACTAGCAGGCAGT
ACCGCCACCACCCGGGTACGTTTTTTCTGGGGAACTGACATTCACGGCAAGCCTCAGGTGTATGGTGTTC
ATACGGGTGAAGGTACGCCGTATGAAAACGTCCGCGTGGCGAACATGCAGTGGAACGAGCAGACGCAGCG
TTATGAATTTACCCCCGCTCACGATGTCGATGGCCCCCTGATTACCTGGACGCCGGAAAATCCGGAACAT
GGGAATGTTCCGGGCCATACCGGTAACGACAGGCCGCCGCTGGATCAGCCCACCATTCTGGTGACGCCGA
TTCCGGACGGCACCGATACCTATACCACGCCGCCATTCCCGGTTCCTGATCCGAAAGAATTCAACGATTA
TATTCTGGTTTTTCCGGCGGGATCCGGTATTAAGCCCATCTATGTTTACCTGAAGGAGGATCCGCGAAAG
CTGCCTGGTGTTGTAACAGGGCGCGGCGTCCCGCTTTCACCAGGAACTCGCTGGCTGGATATGTCGGTAT
CCAATAACGGCAACGGCGCACCAATCCCGGCGCATATTGCTGATAAATTGCGCGGACGGGAGTTTAAAAC
CTTTGATGAGTTTCGCGAGGCGCTGTGGCTGGAGGTGAGTAAAGACTCAGTGTTATTGGCGCAGTTTATA
AAAAGTAATCAGAATAACGTTAGTCAAGGATATTCCCCCTATGTCCCTGAGGAGGGGTATTATTACGGAC
CAAATGAGATAGTTAAGAAATTCCAGATACATCATGTAGTTGCTATAGAACATGGTGGTGGAGTGTATGA
TATTGATAATTTTAGGATTGTTACGCCCCGACTACATGATGAAATTCACTACAGGAGATAA
>ibeA_AY248744.1
ATGGAATTTTATCTGGAACCCGCTCGTAATATACCTGTACTGGCAACCACGGAAGTGTTAGTTGTTGGTG
GTGGTCCATCGGGTATTGCCGCAGCAATGAGTGCCGCTCGTGAAGGCGCAGCTACTATGCTGATTGAACG
TTTCGGTTGTTTTGGCGGAATGATGACAACGGCTGGCGTCGAGTCAATTGCCTGGTGGCGTCATGAAAAT
ACGGTAGAGTCAGGTGGACTGGCACGCGAAATAGAAGAAACGGCAAAATCAATGGGGGCGTCCAGCCCTG
AGCCGCAATCGAATAGTCAGGCTATTAACGCCGAGCGTTTCAAACTGGTTGCGGATGCAATGCTTGAACA
GGCAGGTGTGCGCCGCGTACTACACATTACCGCCGTTGATGTTATCAAGCAGGGCAATAATTTACTCGGC
GTAATAACAGAGAGTAAATCTGGTCGTCAGGCTATTTTGGCAAATGTCATTATTGACTGTACTGGTGATG
CTGATATTGCATGGTTTGCCGGAGCACCATTTATTAAGCGTGAACGCGAAGAGCTAATGTGTATGACAAC
CGTTTTTAGTTGCGCAAATATAAATAAAAACGCGTTCATGCAAAATATTAATAGCACGGAACCTAAATAT
GGAGACTGGGGGGCGGATGAAGAAAATAAAAACTGGTCTTATGATGTTCATGAATCTTGTCGCGATATGT
TTAGCCCTTATCTGGGTAAAGTCTTTGCGAAAGGAAAGTCGGCAGGAATTATTCCAAAAGATGTGACGTT
AGGCGGTTCCTGGAGTACGGTCACCGAGTATGGTGATGCGAATTACTTGAACGTTGTCAGCATCCCTGCC
GTCGATTGTACGGATGTTTTTGACCTGACGCGTGCAGAAATAGAAGGCCGCAAGCAAGCCATGCAGGCGA
TTGAAGCGTTGCGTCAATTCCAGCCAGGATTTGAACAGGCACAATTAAAAAATTTCGGTATGACGGTGGG
AACAAGAGAATCAAGACATATTATTGGGCGAGTCCAGCTTACGGAAAATGATATTTGTAATGAGGGACGT
CATGCGGATTCAATAGGGGTATTCCCTGAGTTTATAGATGGAAATGGTCATCTTAAATTACCTCTTGAAG
CGAACTATTTTCAAATCCCTTATGGCGTAATGATTCCGCAGCAAGTTGAAAACCTGTTGGTTTGCGGACG
GGCAATCGATGCAGATAATTTCGCCTATGCGACAATCCGTAATATGGGGTGTTGTATTGTCACTGGAGAA
GGTGCAGGGACTGCCGCTGCTATTGCCATTAAAAATAACACTACCGTTTCACAGGTAGATATTCAGACGG
TACAGGAACGCTTACAGCAAAATGGCGTAAAAGTCTTTTAA
>ibeA_AF289032.2
ATGGAATTTTATCTGGAACCCGCTCGTAATATACCTGTACTGGCAACCACGGAAGTGTTAGTTGTTGGTG
GTGGTCCATCGGGTATTGCCGCAGCAATGAGTGCCGCTCGTGAAGGCGCAGCTACTATGCTGATTGAACG
TTTCGGTTGTTTTGGCGGAATGATGACAACGGCTGGCGTCGAGTCAATTGCCTGGTGGCGTCATGAAAAT
ACGGTAGAGTCAGGTGGACTGGCACGCGAAATAGAAGAAACGGCAAAATCAATGGGGGCGTCCAGCCCTG
AGCCGCAATCGAATAGTCAGGCTATTAACGAAGAGCGTTTCAAACTGGTTGCGGATGCAATGCTTGAACA
GGCAGGTGTGCGCCGCGTACTACACATTACCGCCGTTGATGTTATCAAGCAGGGCAATAATTTACTCGGC
GTAATAACAGAGAGTAAATCTGGTCGTCAGGCTATTTTGGCAAATGTCATTATTGACTGTACTGGTGATG
CTGATATTGCATGGTTTGCCGGAGCACCATTTATTAAGCGTGAACGCGAAGAGCTAATGTGTATGACAAC
CGTTTTTAGTTGCGCAAATATAAATAAAAACGCGTTCATGCAAAATATTAATAGCACGGAACCTAAATAT
GGAGACTGGGGGGCGGATGAAGAAAATAAAAACTGGTCTTATGATGTTCATGAATCTTGTCGCGATATGT
TTAGCCCTTATCTGGGTAAAGTCTTGCGAAAGGAAAGGTCGGCAGGAATTATTCCAAAAGATGTGACGTT
AGGCGGTTCCTGGAGTACGGTCACCGAGTATGGTGATGCGAATTACTTGAACGTTGTCAGCATCCCTGCC
GTCGATTGTACGGATGTTTTTGACCTGACGCGTGCAGAAATAGAAGGCCGCAAGCAAGCCATGCAGGCGA
TTGAAGCGTTGCGTCAATTCCAGCCAGGATTTGAACAGGCACAATTAAAAAATTTCGGTATGACGGTGGG
AACAAGAGAATCAAGACATATTATTGGGCGAGTCCAGCTTACGGAAAATGATATTTGTAATGAGGGACGT
CATGCGGATTCAATAGGGGTATTCCCTGAGTTTATAGATGGAAATGGTCATCTTAAATTACCTCTTGAAG
CGAACTATTTTCAAATCCCTTATGGCGTAATGATTCCGCAGCAAGTTGAAAACCTGTTGGTTTGCGGACG
GGCAATCGATGCAGATAATTTCGCCTATGCGACAATCCGTAATATGGGGTGTTGTATGGTCACTGGAGAA
GGTGCAGGGACTGCCGCTGCTATTGCCATTAAAAATAACACTACCGTTTCACAGGTAGATATTCAGACGG
TACAGGAACGCTTACAGCAAAATGGCGTAAAAGTCTTTTAA
>tia_CP019944.1
ATGAAAAAGGTTATTGCGGTTTCAGCGCTTGCAATGGCAGGCATGTTTTCGGCCCAGACTCTGGCTGATG
AGAGCAAAACAGGCTTTTATGTGACCGGTAAAGCAGGTGCTTCTGTTATGTCACTTTCAGAGCAACGTTT
CGTTGATGGTGAAGGGGCATGGGCGGATAAATATAAAGGCGGTGACAAAAGTGATACGGTTTTTGGCGCA
GGCCTTGCGGTGGGATACGATTTTTATCAGCACTACAATGTGCCGGTGCGTACTGAAGTGGAGTTTTATG
GCCGCGGTAACGCTGAATCAAAATATCGTCTGAGTTATTGGGAAAGTGTCGGTGGTGCCGAGTTTGATGA
TGCACAGAACAAGCTCAGTGTAAACACGCTGATGCTGAATGCGTATTATGATTTCAGAAACAGCAGTGCA
TTCACGCCATGGATATCTGCTGGTCTGGGTTATGCTCGGGTTCATCATAAAACTTCGTACATATATACCG
ATAACAGTCCGGCAGGCAGTGAAGTATATTCAGCTTCAGCGTCAAAATACGAAAATAACCTGGCATGGAG
CCTTGGTGTCGGTGTTAAATACGATGTGACGCAGGATTTCAGCCTTGACCTCAGTTACCGGTATCTGGAT
GCAGGGGATTCCACTCTGACTTATAAAGATGAGGATGGCGCTAAATATAAATCCTCTGTTGATGTCAGAA
GTAATGAGTTTATGTTAGGTGCAACATATAACTTCTGA
>papGII_DQ095216.1
ATGAAAAAATGGTTCCCAGCTTTGTTATTTTCCTTGTGTGTGTCTGGTGAGTCCTCTGCATGGAATAATA
TTGTCTTTTACTCCCTTGGAAACGTTAACTCTTATCAGGGAGGGAATGTGGTGATTACTCAAAGGCCACA
ATTTATAACTTCGTGGCGCCCGGGCATTGCTACGGTAACCTGGAATCAGTGTAATGGTCCTGGGTTTGCT
GATGGTTCCTGGGCTTACTACAGGGAGTATATTGCGTGGGTAGTATTCCCCAAAAAGGTTATGACCAAAA
ATGGATATCCCTTATTTATTGAGGTTCATAATAAAGGTAGCTGGAGTGAGGAGAATACTGGTGACAATGA
CAGCTATTTTTTTCTCAAGGGGTATAAGTGGGATGAGCGGGCCTTTGATGCAGGTAATTTGTGTCAGAAA
CCAGGAGAAACAACCCGTCTGACTGAGAAATTTGACGATATTATTTTTAAAGTCGCCCTACCTGCAGATC
TTCCTTTAGGGGATTATTCTGTTACAATTCCATACACTTCCGGCATGCAGCGTCATTTCGCGAGTTACTT
GGGAGCCCGTTTTAAAATCCCATACAATGTGGCCAAAACTCTCCCAAGAGAGAATGAAATGTTATTCTTA
TTTAAGAATATCGGCGGATGCCGTCCTTCTGCACAGTCTCTGGAAATAAAGCATGGTGATCTGTCTATTA
ATAGCGCTAATAATCATTATGCGGCTCAGACTCTTTCTGTGTCTTGCGATGTGCCTGCAAATATTCGTTT
TATGCTGTTAAGAAATACAACTCCGACATACAGCCATGGTAAGAAATTTTCGGTTGGTCTGGGGCATGGC
TGGGACTCCATTGTTTCGGTTAACGGGGTGGACACAGGAGAGACAACGATGAGATGGTACAAAGCAGGTA
CACAAAACCTGACCATCGGCAGTCGCCTCTATGGTGAATCTTCAAAGATACAACCAGGAGTACTATCTGG
TTCAGCAACGCTGCTCATGATATTGCCATAA
>papF_DQ095216.1
ATGTTTTCTGTGCCGCTCTCCGGAGGGGGGATGATTCGTTTATCATTATTTATATCGTTGCTTCTGACAT
CGGTCGCTGTACTGGCTGATGTGCAGATTAACATCAGGGGAAATGTTTATATCCCCCCATGCACCATTAA
TAACGGGCAGAATATTGTTGTCGATTTTGGGAATATTAATCCTGAGCACGTGGACAACTCACGTGGTGAA
ATCACAAAAACCATAAGCATATCCTGTACGTATAAGAGTGGCTCACCCTGGATAAAGGTCACAGGTAATG
CAATGGCTGGGCAGACTAATGTACTGGCAACAAATATAGCCAATTTTGGTATAGCGTTGTATCAGGGAAA
AGGAATGTCAACACCTCTTACATTAGGTAATGGTTCAGGAAATGGTTACAGAGTGACAGCAGGTCTGGAC
ACAGCACGTTCAACGTTCACCTTTACTTCAGTGCCCTTTCGTAATGGCAGCAGGACACTGAATGGCGGGG
ATTTCCGGACCACGGCCAGTATGAGCATGATTTATAACTGA
>papE_DQ095216.1
ATGAAAAAGATAAGAGGTTTGTGTCTTCCGGTAATGCTGGGGGCAGTGTTAATGTCTCAGCATGTACATG
CAGTTGATAATCTGACCTTCAGAGGAAAACTGATTATTCCTGCCTGTACTGTAAGCAACACAACTGTTGA
CTGGCAGGATGTAGAGATTCAGACCCTGAGTCAAAATGGAAATCACGAAAAAGAGTTTACTGTGAATATG
CGGTGTCCCTATAATCTGGGAACAATGAAGGTTACGATAACGGCAACAAACACTTATAACAATGCTATTT
TAGTTCAGAATACATCAAACACATCTTCTGATGGGTTACTCGTTTATCTTTATAACAGTAATGCAGGAAA
TATTGGGACTGCGATAACTTTAGGGACTCCATTTACGCCCGGAAAAATCACAGGTAATAATGCAGATAAA
ACTATATCACTTCATGCCAAACTTGGATATAAAGGGAATATGCAGAATTTGATAGCCGGTCCTTTCTCTG
CAACAGCAACGCTGGTTGCATCATATTCGTAA
>papK_DQ095216.1
ATGATAAAAAGCACAGGCGCTCTTTTACTGTTTGCCGCACTGTCTGCCGGACAGGCAATAGCCTCAGATG
TGGCATTCAGGGGTAATCTGCTTGACAGACCCTGCCATGTGTCCGGTGACAGTCTGAATAAACATGTCGT
CTTCAAAACCCGGGCGTCCAGGGATTTCTGGTATCCGCCCGGACGTTCGCCGACAGAGTCGTTTGTCATC
AGGCTGGAAAACTGCCATGCAACAGCAGTTGGCAAAATTGTGACCCTGACCTTTAAGGGAACGGAAGAGG
CGGCCCTCCCGGGCCATCTGAAGGTAACCGGAGTGAATGCCGGCCGGTTAGGCATTGCACTGCTGGACAC
CGATGGCAGCAGTCTGCTGAAACCCGGCGCTTCCCATAACAAAGACCAGGGGGAAAAGGTTACCGGAAAC
AGTCTTGAGCTTCCTTTCGGCGCGTATGTTGTGGCAACGCCGGAAGCCCTGCGGACGAAGAGTGTGGTAC
CCGGTGATTATGAAGCAACAGCCACGTTTGAATTGACATATCGTTAG
>papJ_DQ095216.1
ATGGTTGTGAATAAAACAACAGCAGTACTGTATCTTATTGCACTGTCGCTGAGTGGTTTCATCCATACTT
TCCTGCGGGCTGAAGAGCGGGGTATATACGATGACGTCTTTACTGCAGATGAGTTGCATCATTACCGGAT
AAATGAACGGGGGGGGCGCACCGGAAGCCTGGCCGTCAGTGGTGCACTGCTGTCCTCCCCCTGCACGCTG
GTGAGTAATGAGGTGCCGTTAAGCCTCCGGCCGGAGAATCACTCTGCGTCAGCCGGAGCACCTCTGATGC
TGAGGCTGGCAGGATGTGGGGACGGTGGTGCACTTCAGCCCGGAAAACGGGGCGTTGCGATGACAGTCTC
CGGCTCACTGGTAACCGGTCCCGGAACCGGAAGTGCTTTACTTCCTGACCGTAAGCTATCCGGCTGTGAC
CATCTTGTTATACACGATGGTGATACCTTTTTACTGTGCCGGCCTGACCGGCGGCAGGAGGAGATGCTGG
CCGCCTGGAGGAAAAGGGCGACACAGGAGGGTGAGTATTCTGATGCCAGGAGCAATCCGGCCATGCTGCG
TCTGAGCATAAAATATGAGTAA
>papD_DQ095216.1
ATGTGGAAATTAAGTATGATTCGAAAAAAGATTCTGATGGCTGCCATCCCCCTGTTTGTTATATCCGGGG
CAGACGCTGCTGTTTCGCTGGACAGAACCCGCGCGGTGTTTGACGGGAGTGAGAAGTCAATGACGCTTGA
TATCTCCAATGATAACAAACAACTGCCCTATCTTGCTCAGGCATGGATAGAAAATGAAAATCAGGAAAAA
ATTATTACAGGGCCGGTTATTGCCACCCCTCCGGTTCAGCGCCTTGAGCCGGGTGCGAAAAGCATGGTCA
GGCTGAGTACCACACCGGATATCAGTAAACTTCCTCAGGACAGGGAATCACTGTTTTATTTTAATCTCCG
GGAAATACCGCCGAGGAGTGAAAAGGCCAATGTACTGCAGATAGCCTTACAGACCAAAATAAAGCTTTTT
TATCGCCCGGCAGCAATTAAAACCAGACCAAATGAAGTATGGCAGGACCAGTTAATTCTGAACAAAGTCA
GCGGTGGGTATCGTATTGAAAACCCAACGCCCTATTATGTCACTGTTATTGGTCTGGGAGGAAGTGAAAA
GCAGGCAGAGGAAGGTGAGTTTGAAACCGTGATGCTGTCTCCCCGTTCAGAGCAGACAGTAAAATCGGCA
AATTATAATACCCCTTATCTGTCTTATATTAACGACTATGGTGGTCGCCCGGTACTGTCGTTTATCTGTA
ATGGCAGCCGTTGCTCTGTGAAAAAAGAGAAATAA
>papC_DQ095216.1
ATGCGTGGAATGAAAGACAGAATACCTTTTGCAGTCAACAATATTACCTGTGTGATATTGTTGTCTCTGT
TTTGTAACGCAGCCAGTGCCGTTGAGTTTAATACAGATGTACTTGACGCAGCGGACAAGAAAAATATTGA
CTTCACCCGTTTTTCAGAAGCCGGCTATGTTCTGCCGGGGCAATATCTTCTGGATGTGATTGTTAACGGG
CAAAGTATTTCTCCCGCATCGTTACAGATTTCATTTGTTGAACCTGCGTTGTCAGGAGATAAGGCAGAAA
AAAAATTGCCGCAGGCCTGTCTGACATCAGATATGGTCAGACTGATGGGGTTAACAGCAGAATCTCTGGA
TAAAGTTGTTTACTGGCATGATGGTCAGTGTGCGGATTTTCATGGGTTGCCGGGAGTGGATATTCGTCCT
GATACCGGAGCGGGCGTATTACGCATCAATATGCCGCAGGCCTGGCTTGAGTATTCTGATGCCACCTGGC
TGCCTCCCTCACGCTGGGACGACGGCATTCCCGGACTGATGCTGGATTATAACCTCAACGGGACGGTTTC
CCGTAATTATCAGGGAGGAGACTCTCATCAGTTCAGTTATAACGGGACTGTGGGGGGGAATCTGGGGCCC
TGGCGCCTGCGGGCTGACTATCAGGGAAGCCAGGAGCAGAGCCGCTACAACGGGGAAAAAACGACAAACA
GAAATTTCACATGGAGTCGCTTTTATCTGTTCCGTGCCATTCCACGATGGCGGGCAAACCTGACGCTGGG
CGAGAATAATATCAACTCAGATATATTCCGGTCATGGAGTTATACGGGAGCCAGCCTGGAAAGCGATGAC
CGGATGCTGCCGCCCAGACTGCGAGGCTATGCACCGCAGATTACCGGGATTGCGGAGACTAATGCCCGTG
TTGTGGTGTCGCAGCAGGGACGGGTGCTGTACGACTCGATGGTCCCCGCAGGGCTATTCAGTATTCAGGA
CCTGGACAGTTCAGTTCGCGGACGTCTTGATGTTGAGGTTATTGAACAGAATGGACGGAAGAAAACCTTT
CAGGTCGATACAGCCTCGGTTCCTTATCTGACGCGTCCGGGACAGGTCCGGTATAAACTTGTCTCCGGTC
GTTCCCGTGGATACGGGCATGAGACCGAAGGGCCTGTATTTGCGACCGGAGAGGCATCCTGGGGGCTCAG
TAACCAGTGGTCGCTGTATGGCGGGGCTGTGCTTGCCGGTGATTATAATGCACTGGCAGCCGGTGCCGGC
TGGGACCTGGGTGTGCCGGGGACCCTTTCCGCTGATATCACGCAGTCAGTAGCCCGTATTGAGGGAGAGA
GAACGTTTCAGGGAAAATCCTGGCGTCTGAGCTACTCCAAACGGTTTGATAATGCGGATGCCGACATTAC
GTTCGCCGGGTATCGTTTCTCAGAGCGAAACTATATGACCATGGAGCAGTACCTGAACGCCCGCTACCGT
AATGATTACAGCAGTCGGGAAAAAGAGATGTATACCGTTACGCTGAATAAAAACGTGGCGGACTGGAACA
CCTCTTTTAACCTGCAGTACAGCCGTCAGACATACTGGGACATACGGAAAACGGACTATTATACGGTGAG
CGTCAACCGCTACTTTAATGTTTTCGGACTGCAGGGTGTGGCGGTTGGATTGGCAGCCTCAAGGTCTAAA
TATCTGGGGCGTGATAACGATTCTGCTTACCTGCGTATATCCGTGCCGCTGGGGACGGGGACAGCGAGCT
ACAGTGGCAGTATGAGTAATGACCGTTATGTGAATATGGCCGGCTACACTGACACGTTCAATGACGGTCT
GGACAGCTACAGCCTGAACGCCGGCCTTAACAGTGGCGGTGGACTGACATCGCAACGTCAGATTAATGCC
TATTACAGTCATCGTAGTCCGCTGGCAAATTTGTCCGCGAATATTGCATCCCTGCAGAAAGGATATACGT
CTTTCGGCGTCAGTGCTTCCGGTGGGGCAACAATTACCGGAAAAGGTGCGGCGTTACATGCAGGGGGAAT
GTCCGGTGGAACACGTCTTCTTGTTGACACGGATGGTGTGGGAGGTGTACCGGTTGATGGCGGGCAGGTG
GTGACAAATCGCTGGGGAACGGGCGTGGTGACTGACATCAGCAGTTATTACCGGAATACAACCTCTGTTG
ACCTGAAGCGCTTACCGGATGATGTGGAAGCAACCCGTTCTGTTGTGGAATCGGCGCTGACAGAAGGTGC
CATTGGTTACCGGAAATTCAGCGTGCTTAAAGGGAAACGTCTGTTTGCAATACTGCGTCTTGCTGATGGC
TCTCAGCCCCCGTTTGGTGCCAGTGTAACCAGTGAAAAAGGCCGGGAACTGGGCATGGTGGCCGACGAAG
GCCTTGCCTGGCTGAGTGGCGTGACGCCGGGGGAAACCCTGTCGGTAAACTGGGATGGAAAAATACAGTG
TCAGGTAAATGTACCGGAGACAGCAATATCTGACCAGCAGTTATTGCTTCCCTGTACGCCTCAGAAATAA
>papH_DQ095216.1
ATGAAGAATTTTTGTGTTCTGTTTGTGATGTATTTCTGGAGTACATTACTTCATGCTGTATCTTCAGAGC
CATTTCCTCCGCCCGGCATGACCCTTCCTGAATACTGGGGAGAAGAACACGTATGGTGGGACGGCAGGGC
TGCTTTTCATGGTGAGGTTGTCAGACCTGCCTGTACTCTGGCGATGGAAGACGCCTGGCAGATTATCGAT
ATGGGGGAAACCCCGGTTCGGGATTTACAGAATGGTTTTTCCGGACCTGAAAGAAAATTCAGCCTCCGGC
TCAGGAACTGTGAATTTAACAGTCAGGGTGGGAACCTTTTCTCTGATTCCCGGATAAGGGTGACTTTCGA
TGGCGTCCGGGGTGAAACGCCGGATAAGTTTAATTTATCCGGTCAGGCAAAAGGAATTAATCTGCAGATA
GCTGATGCCAGGGGGAATATTGCCCGGGCAGGGAAAGTAATGCCTGCAATACCATTGACGGGTAATGAAG
AAGCGCTGGATTACACCCTCAGAATTGTGAGAAACGGAAAAAAACTTGAAGCCGGAAATTATTTTGCCGT
GCTGGGATTCCGGGTCGATTATGAGTGA
>papA_DQ095216.1
ATGAAAAAGAGGTTGTTATTTATGATTAAGTCGGTTATTGCCGGTGCGGTAGCTATGGCAGTGGTGTCTT
TTGGTGTAAATGCTGCTCCAACTATTCCACAGGGGCAGGGTAAAGTAACTTTTAACGGAACTGTTGTTGA
TGCTCCATGCAGCATTTCTCAGAAATCAGCTGATCAGTCTATTGATTTTGGACAGCTTTCAAAAAGCTTC
CTTGAGGCAGGAGGTACATCCAAGCCAATGGATTTAGATATTGAGTTAGTAAATTGCGATATTACAGCTT
TTAAACAAGGTCAAGCAGCTAAAAACGGTAAGGTTCAATTATCTTTTACTGGGCCACAAGTAACGGGGCA
GGCTGAAGAATTAGCAACTAACGGCGGTACGGGCACAGCTATTGTAGTTCAGGCTGCAGGCAAAAACGTT
TCTTTCGATGGGACTGCAGGTGACGCTTATCCCCTGAAAGATGGTGATAATGTTCTTCATTATACAGCTC
TTGTGAAAAAAGCGAATGGCGGTACTGTTTCTGAAGGTGCTTTTTCTGCAGTTGCAACCTTTAATTTAAG
TTACCAGTAA
>papB_DQ095216.1
ATGGCGCATCATGAAGTCATCAGTCGGTCAGGAAATGCGTTTTTGCTGAATATACGCGAGAGCGTACTGT
TGCCCGGCTCTATGTCTGAAATGCATTTTTTTTTACTGATAGGTATTTCTTCTATTCACAGTGACAGGGT
CATTCTGGCTATGAAGGACTATCTGGTAGGTGGGCACTCCCGTAAGGAGGTCTGCGAGAAATACCAGATG
AATAATGGGTATTTCAGTACAACACTTGGGAGACTTATACGGCTGAATGCTCTTGCAGCAAGGCTTGCAC
CTTATTATACAGATGAGTCGTCGGCATTTGACTGA
>papI_DQ095216.1
ATGTTGCCATGCCCCGTCTTAATGGTGAGCGCTGAACCATACCTGCTTTTTCCAGTAATAACAGGTAATA
GCGGGCCTGGTAATCCGTTACCGCCAGCGCCTCCGCAATTTCTGCCGTTTTCCCTCCATCATGCCTGTTC
AGAAATTCCAGTATTTCATTCTTCATATATTCACTCATCTCACTGTAACAAAGTTTCTTCGAATAATAAA
AATCATGCTTTCTGTTATCAACGGAAAGGTATTTTTATTCTCTGTGTTTGCTGTGTTTGCTGTGTTTGCT
GTGTTTGCTTTATTTGTGCAATTTAG
>tia_DQ095216.1
ATGATTGAAATGAAAAAGGTTATTGTTGTTTCAGCGCTTGCTATGGCGGGCGTATTTTCAGCCCAGGCTC
TGGCTGATAGGGGTAAAACAGGCTTTTATGTGACCGGTAAAGCTGGTGCTTCGGTTGTGACTCAGACTGA
CCAGCGCTTCCGTCAGGACTTTGGGGATGATGTTTATAAGTATAAGGGCGGTGATAAAAACGATACTGTA
TTTGGTGCAGGCCTTGCGGTGGGCTATGATTTTTATCAACATTACAATGTTCCTGTGCGCACGGAAGTGG
AATTCTATGGCCGCGGAGCTGCAGACTCCCATTATACACTGGATACATGGCATTCTCCGATGGGGGATGG
TGGTCGGGAAGACACACAGAACAGGCTCAGTGTGAATACCCTGATGGTGAATACGTATTATGACTTCAGA
AACAGCAGTGCATTCACTCCATGGGTGTCTGTTGGACTGGGTTATGCACGGATACATCATAAGGCAACAT
ATACTGATACCTCCTGGAATAAATCTGGTGAGGTGAGCGATATTTCTGCGTTGCATTACTCGGGATATGA
TAACAATTTCGCATGGAGCATTGGGGCCGGTGTTCGCTATGACATAACCCCGGATATCGCTCTTGACCTC
AGCTATCGCTATCTGGATGCTGGTAAATCCTCCCTGTCTTACAAGGATGCAGAAGGGGATAAATATAAAT
CAGAGGCTGACGTTAAAAGTCACGACATCATGTTTGGTGTGACTTATAACTTCTGA
>ibeA_FJ158545.1
ATGGAATTTTATCTGGAACCCGCTCGTAATATACCTGTACTGGCAACCACGGAAGTGTTAGTTGTTGGTG
GTGGTCCATCGGGTATTGCCGCAGCAATGAGTGCCGCTCGTGAAGGCGCAGCTACTATGCTGATTGAACG
TTTCGGTTGTTTTGGCGGAATGATGACAACGGCTGGCGTCGAGTCAATTGCCTGGTGGCGTCATGAAAAT
ACGGTAGAGTCAGGTGGACTGGCACGCGAAATAGAAGAAACGGCAAAATCAATGGGGGCGTCCAGCCCTG
AGCCGCAATCGAATAGTCAGGCTATTAACGCCGAGCGTTTCAAACTGGTTGCGGATGCAATGCTTGAACA
GGCAGGTGTGCGCCGCGTACTACACATTACCGCCGTTGATGTTATCAAGCAGGGCAATAATTTACTCGGC
GTAATAACAGAGAGTAAATCTGGTCGTCAGGCTATTTTGGCAAATGTCATTATTGACTGTACTGGTGATG
CTGATATTGCATGGTTTGCCGGAGCACCATTTATTAAGCGTGAACGCGAAGAGCTAATGTGTATGACAAC
CGTTTTTAGTTGCGCAAATATAAATAAAAACGCGTTCATGCAAAATATTAATAGCACGGAACCTAAATAT
GGAGACTGGGGGGCGGATGAAGAAAATAAAAACTGGTCTTATGATGTTCATGAATCTTGTCGCGATATGT
TTAGCCCTTATCTGGGTAAAGTCTTTGCGAAAGGAAAGTCGGCAGGAATTATTCCAAAAGATGTGACGTT
AGGCGGTTCCTGGAGTACGGTCACCGAGTATGGTGATGCGAATTACTTGAACGTTGTCAGCATCCCTGCC
GTCGATTGTACGGATGTTTTTGACCTGACGCGTGCAGAAATAGAAGGCCGCAAGCAAGCCATGCAGGCGA
TTGAAGCGTTGCGTCAATTCCAGCCAGGATTTGAACAGGCACAATTAAAAAATTTCGGTATGACGGTGGG
AACAAGAGAATCAAGACATATTATTGGGCGAGTCCAGCTTACGGAAAATGATATTTGTAATGAGGGACGT
CATGCGGATTCAATAGGGGTATTCCCTGAGTTTATAGATGGAAATGGTCATCTTAAATTACCTCTTGAAG
CGAACTATTTTCAAATCCCTTATGGCGTAATGATTCCGCAGCAAGTTGAAAACCTGTTGGTTTGCGGACG
GGCAATCGATGCAGATAATTTCGCCTATGCGACAATCCGTAATATGGGGTGTTGTATTGTCACTGGAGAA
GGTGCAGGGACTGCCGCTGCTATTGCCATTAAAAATAACACTACCGTTTCACAGGTAGATATTCAGACGG
TACAGGAACGCTTACAGCAAAATGGCGTAAAAGTCTTTTAA
>bmaE_M15677.1:28-540
ATGAATTTAAAGAAAATAGCTATCGCAAGCAGTGTCTTTGCAGGTATAACAATGGCGCTAACTTGCCATG
CTGTGACAGTAACAGCCACTCATACAGTTGAATCAGATGCTGAATTCACAATAGATTGGGTCGACGCTGG
GCCAACGACTACAGATGCAAAAGATGGTGAGGTTTGGGGGCACCTTGATATGACTCAAACCAGGGGAACA
CCAACATTCGGAAAACTCCGCAATCCTCAAGGAGAGACTTCGCCAGGACCGTTGAAGGCGCCATTCAGTT
TTACCGGGCCAGATGGTCATACTGCAAGAGCGTACCTTGATTCATACGGCGCACCGATTCACAACTACGC
AGGGGATAACCTTGCTAATGGGGTGAAGGTAGGTAGTGGAAGCGGAAACACTCCATTTGTTGTTGGGACA
GCAAGTCGACTAACTGCAAGAATCTTCGGAGACCAGACATTGGTTCCAGGAGTCTACCGGACAACCTTTG
AATTAACTACTTGGACCGACTGA
>malX_AF081286.1:c2588-1008
ATGAAACAAAAGAAAGCCTGGAGTTTTTTTCAGAGCCTGGGGAAGGCATTTATGTATCCCATTGCTCTGC
TAAGTGTATGTGGCATGATGCTAGGGCTGGGAAGTGGTTTAGCCAGTGATGATATGGCAAAGTTAATTCC
ATTTCTGGCTATTCCAATAATTAAAACCATACTTGATTTCATTGTTAGTCTTGGTTTGTTTGCCTTTGTT
AATTTACCTGTATTGTTTGCGATAGCGATTCCCTTAGGATTATTAAAAGATAAAGAGGATAAAGCCTATG
GTGCTTTTTCTGGCTTAATTGGTTTTATGGCGATGCATCTGGGAACGAACTTTTATCTTAAACAGCACGA
CTTATTGGTCGTTGCTGACCAAATGTCGACACATGGGCAAACCATCATTCTGGGGATCCAGTCCTACAAT
ACCAGCGTGTTGGGGGGAATTGTTGCTGGGTTATTAGTCGCCAGCATGTATAAAAAGATCGTTAATTTAC
GCATTCCTGAATCGTTAGGTTCTTATAGCGGCCCACGTCTGGTGCCTATCATTACACTGATTGTGATGAG
TGGATTTGGTCTGATCATTCCTTTTATCTGGCCGCCGTTTTTCAATCTTTTCATGCTCATTGGACACTGG
ATTTCAACTTCCGGTCCTGTTGGTTATTTCTTCTATGCAGTTGCCGAACGCGTGACGATTCCTTTTGGCT
TAAACCATCTGGTGACGTCAGTTTTCCGCTTTACGCCAATCGGCGGTTCGGCTGTGATTGGTGGCGAAGA
ATATTACGGCACCCTGAACATGTTTATGGCATACGTCAAAGAGAATGCGGTCATTCCGCTGGATTTGGCG
GGGAAAATGGAGCAGGGCAAACTGATGATTCAGTATGGTCTGGCTGGTGCCGCGCTGGCGATGTATCGCA
CTGCTCATGCTCAAAACAGAAAGGCTATCAAAGCATTGCTTATTTCCGGGGTGCTTACGGTGATTATTGG
CGGCGTCAGCGAACCGATTGAGTTTCTGTTCTTATTTGTCAGTCCACTGCTGTTTGTCTTCCATGCCTTT
ATGAATGGATTCGCTAACATGGTTCTGCCATATATGGGCGTGAAGATGGGATTTACTGGCGATCTGATTC
AATTTATTAGCTTTGGCGTATTGCGTGGCACAAGAACAGGTTGGCCGATCGCGGTGTGTGTCGAAGTGGC
ATATTTCTTCATTTATTACTTTGTGTTCCGTTGGACTATTCTCAAATTTAACCTGATGACGGTAGGCCGT
GAAGAGTCCAGTCCTGTCACGCTGAACGCTCATGAGGATACGGCTATAGCGGATATCCCAACTCCTGATA
AATCAGAGCTGCAAGCGGCGGAGCAGATGGTTAAGGCACTTGGTGGTAAAGAGAATATTAAGTCACTGGA
TAATTGCGTAACTCGTTTACGTTTAACAATCGCAGATATGGGATTGCTTGACGAGGCTGCAATAAAAAGA
GCCGGCGGAATTGCGGTTGTTAAACTTGATCAAAATACCCTACAAGTCATTATCGGCACTAAAGTCATCG
CCCTGCGTCGGGATATGGATAACTATATGGGGATATACTGA
>gimB-marker_CP002167.1
TCCAGATTGAGCATATCCCTTTTCCCATCCTGAAATTTAAAACAAGCATTAAATATATATAATTAGCATA
AAGTCTATCTTCTTTAAGCGTAATACGTCCTCTTTTTATATATAATTCTTATAAATCATAAGTGTTGATT
TATTTACTCGACGTATTTTTGGTTCACTGGAATATATTCATTAAATAAATATAAAAGTATTCAATTATCA
TTAATTATGATGAACAGCACATCATAAGCCCTGTTTTTTATTACAAACAATTTATTAGCAATTTTAGCTA
ATGCTATCAACTGTGATCTTGCTAACATTATCGCCAAATAAAAACAATATAATCAAAGGCCAAAGGTTAC
CTTGCTGAAAGCTAAAAACATTCATGTGTTGAATATTATTTATTATCTATCCTCTGTACATATTAAAAGG
AATTTATCATTTGAACCAGTTCAATATTATAATTCTGACACACGGTGAGGCAGGGAATGCTTTACTCGCC
AGTAGCGAAATGATTGTAGGTAAAACACCGCATACTACAGCTATTTCTCTGATGCCGGGAATGTCACCTG
AAGCACTTATGCAACAAGTAAAAACCATACTCAATCCTGATGTAGAAACAATCATATTTACGGATATTTA
TGGCGGCACACCTTCAAATATCGCCTACCTTCTTTCACGAGAATTTCCCATTCGCTGCATCAGCGGTGTC
AATCTGGCAATGTTAATTGAAGCCAACATGTTACAGG
>neuC_CP007275.1
CTAGTCATAACTGGTGGTACATTCCGGGATGTCATAAAAATCTTTGTAATCTTTATTTTTTGATTTAATA
AAATCCTTAATAATTCTAACAGCATTAATTAAAGCATTTTCTTTAAAATAAGGATTACTAGATGACTGTA
CAACACTAATAAATTTTTCATCTTGAGATATATTTATCCCTCTGACGATTGCATTTTTTTCAACGGGTAC
ATCTATTACACTGGCTCCACGAACACGGCCTTTCTGCCTATCACCAATGTTAATTGTTGCAACTTTTAAA
GATGGAACCTCAATTAAACCAGAGGAGGAGTTCCCAATTAGCCCACAAGAGTATTTAATCATTGCCAAAT
AATCTTCTGAACGAATAGAAATCAAATATCTGAACTTATACTCTTTGCAAAAATATTTTACTTTTCTCTG
AATTATATCAGAACCAGTGTCAGCGTTACTGCCAATAAAAATAAAGTCGTGAGTATTTTTAAAAAAAGAA
ATCGCTGACAATAACTCATCTATTTGATCATTAACCGACTGCGTGGAAAGTGTTTCAGGATGGAATACTA
CAACAAAGTACCGTTTTAACAGTGAACCATATTTTAGTTCCAACTCCTGCTTATTTGGTAAATGCAATGA
AAGAGCATTTTCTGCACCAAGAGAACCAATATTAAACACACTACCAGGCTTTTCACCTAGTTGAATTACT
CGTTTTTTATACTCTTCTGTAGAAGTAAGATGGAGTTTACTCATTTTAGTAATTGAATGCCTAATAAACT
CATCATAATTAGCTAATGTCTTTTCACCACCATGAATATGAATTAATGGAATATTATGCATTGATGCTGC
GATAGCGACTGAAAATATTTCATATCTATCGCCTAAAACCATAACCGCATCATATGTGTTATTTGAAAAA
AAATCACCAAACGAATTGAGGCAAACACTCATTGAATGGAGAATGTGAGTATGTGAAGTTGTATTGATAT
TTATATCCACAACCTTGATAATATTAAAATTATCTTGTTCTATAATATGTATTGTATTTCCATACGCATT
ATCACAATGCATTCCTGTAACTGCCAAATCAAGCTGTATTTCTGGAGTTTCTCTTAGCATTGTCAAAAGT
CTCCGAACTATTCCATATTCAGCTCTAGATCCAGTTACGTATAATATTTTTTTCAT
>ipaH7.8_NP_858211:VFG002041
ATGTTCTCTGTAAATAATACACACTCATCAGTTTCTTGCTCCCCCTCTATTAACTCAAACTCAACCAGTA
ATGAACATTATCTGAGAATCCTGACTGAATGGGAAAAGAACTCTTCTCCCGGGGAAGAGCGAGGCATTGC
TTTTAACAGACTCTCCCAGTGCTTTCAGAATCAAGAAGCAGTATTAAATTTATCAGACCTAAATTTGACG
TCTCTTCCCGAATTACCAAAGCATATTTCTGCTTTGATTGTAGAAAATAATAAATTAACATCATTGCCAA
AGCTGCCTGCATTTCTTAAAGAACTTAATGCTGATAATAACAGGCTTTCTGTGATACCAGAACTTCCTGA
GTCATTAACAACTTTAAGTGTTCGTTCTAATCAACTGGAAAACCTTCCTGTTTTGCCAAACCATTTAACA
TCATTATTTGTTGAAAATAACAGGCTATATAACTTACCGGCTCTTCCCGAAAAATTGAAATTTTTACATG
TTTATTATAACAGGCTGACAACATTACCCGACTTACCGGATAAACTGGAAATTCTCTGTGCTCAGCGCAA
TAATCTGGTTACTTTTCCTCAATTTTCTGATAGAAACAATATCAGACAAAAGGAATATTATTTTCATTTT
AATCAGATAACCACTCTTCCGGAGAGTTTTTCACAATTAGATTCAAGTTACAGGATTAATATTTCAGGGA
ATCCATTGTCGACTCGCGTTCTGCAATCCCTGCAAAGATTAACCTCTTCGCCGGACTACCACGGCCCACA
GATTTACTTCTCCATGAGTGACGGACAACAGAATACACTCCATCGCCCCCTGGCTGATGCCGTGACAGCA
TGGTTCCCGGAAAACAAACAATCTGATGTATCACAGATATGGCATGCTTTTGAACATGAAGAGCATGCCA
ACACCTTTTCCGCGTTCCTTGACCGCCTTTCCGATACCGTCTCTGCACGCAATACCTCCGGATTCCGTGA
ACAGGTCGCTGCATGGCTGGAAAAACTCAGTGCCTCTGCGGAGCTTCGACAGCAGTCTTTCGCTGTTGCT
GCTGATGCCACTGAGAGCTGTGAGGACCGTGTCGCGCTCACATGGAACAATCTCCGGAAAACCCTCCTGG
TCCATCAGGCATCAGAAGGCCTTTTCGATAATGATACCGGCGCTCTGCTCTCCCTGGGCAGGGAAATGTT
CCGCCTCGAAATTCTGGAGGACATTGCCCGGGATAAAGTCAGAACTCTCCATTTTGTGGATGAGATAGAA
GTCTACCTGGCCTTCCAGACCATGCTCGCAGAGAAACTTCAGCTCTCTACTGCCGTGAAGGAAATGCGTT
TCTATGGCGTGTCGGGAGTGACAGCAAATGACCTCCGCACTGCCGAAGCCATGGTCAGAAGCCGTGAAGA
GAATGAATTTACGGACTGGTTCTCCCTCTGGGGACCATGGCATGCTGTACTGAAGCGTACGGAAGCTGAC
CGCTGGGCGCAGGCAGAAGAGCAGAAGTATGAGATGCTGGAGAATGAGTACTCTCAGAGGGTGGCTGACC
GGCTGAAAGCATCAGGTCTGAGCGGTGATGCGGATGCGGAGAGGGAAGCCGGTGCACAGGTGATGCGTGA
GACTGAACAGCAGATTTACCGTCAGTTGACTGACGAGGTACTGGCCCTGCGATTGTCTGAAAACGGCTCA
CGACTGCACCATTCATAA
>ipaH1.4_NP_858398:VFG012833
ATGATTAAATCAACCAATATACAGGCAATCGGTTCTGGCATTATGCATCAAATAAACAATGTATACTCGT
TAACTCCATTATCTTTACCTATGGAACTGACTCCATCTTGTAATGAATTTTATTTAAAAACCTGGAGCGA
ATGGGAAAAGAACGGTACCCCAGGCGAGCAACGCAATATCGCCTTCAATAGGCTGAAAATATGTTTACAA
AATCAAGAGGCAGAATTAAATTTATCTGAGTTAGATTTAAAAACATTACCAGATTTACCGCCTCAGATAA
CAACACTGGAAATAAGAAAAAACCTATTAACACATCTCCCTGATTTACCACCAATGCTTAAGGTAATACA
TGCTCAATTTAATCAACTGGAAAGCTTACCTGCCTTACCCGAGACGTTAGAAGAGCTTAATGCGGGTGAT
AACAAGATAAAAGAATTACCATTTCTTCCTGAAAATCTAACTCATTTACGGGTTCATAATAACCGATTGC
ATATTCTGCCACTATTGCCACCGGAACTAAAATTACTGGTAGTTTCTGGAAACAGATTAGACAGCATTCC
CCCCTTTCCAGATAAGCTTGAAGGGCTGGCTCTGGCTAATAATTTTATAGAACAACTACCGGAATTACCT
TTTAGTATGAACAGGGCTGTGCTAATGAATAATAATCTGACAACACTTCCGGAAAGTGTCCTGAGATTAG
CTCAGAATGCCTTCGTAAATGTTGCAGGTAATCCATTGTCTGGCCATACCATGCGTACACTACAACAAAT
AACCACCGGACCAGATTATTCTGGTCCTCAAATATTTTTCTCTATGGGAAATTCTGCCACAATTTCCGCT
CCAGAACACTCCCTGGCTGATGCCGTGACAGCATGGTTCCCGGAAAACAAACAATCTGATGTATCACAGA
TATGGCATGCTTTTGAACATGAAGAGCATGCCAACACCTTTTCCGCGTTCCTTGACCGCCTTTCCGATAC
CGTCTCTGCACGCAATACCTCCGGATTCCGTGAACAGGTCGCTGCATGGCTGGAAAAACTCAGTGCCTCT
GCGGAGCTTCGACAGCAGTCTTTCGCTGTTGCTGCTGATGCCACTGAGAGCTGTGAGGACCGTGTCGCGC
TCACATGGAACAATCTCCGGAAAACCCTCCTGGTCCATCAGGCATCAGAAGGCCTTTTCGATAATGATAC
CGGCGCTCTGCTCTCCCTGGGCAGGGAAATGTTCCGCCTCGAAATTCTGGAGGACATTGCCCGGGATAAA
GTCAGAACTCTCCATTTTGTGGATGAGATAGAAGTCTACCTGGCCTTCCAGACCATGCTCGCAGAGAAAC
TTCAGCTCTCTACTGCCGTGAAGGAAATGCGTTTCTATGGCGTGTCGGGAGTGACAGCAAATGACCTCCG
CACTGCCGAAGCCATGGTCAGAAGCCGTGAAGAGAATGAATTTACGGACTGGTTCTCCCTCTGGGGACCA
TGGCATGCTGTACTGAAGCGTACGGAAGCTGACCGCTGGGCGCAGGCAGAAGAGCAGAAGTATGAGATGC
TGGAGAATGAGTACTCTCAGAGGGTGGCTGACCGGCTGAAAGCATCAGGTCTGAGCGGTGATGCGGATGC
GGAGAGGGAAGCCGGTGCACAGGTGATGCGTGAGACTGAACAGCAGATTTACCGTCAGTTGACTGACGAG
GTACTGGCCCTGCGATTGTCTGAAAACGGCTCAAATCATATCGCATAA
>ipaH2.5_NP_858187:VFG012838
ATGATTAAATCAACGAATATACAGGTAATCGGTTCTGGTATTATGCATCAAATAAACAACATACACTCGT
TAACTCTATTTTCTTTGCCTGTGAGTTTGAGTCCATCTTGTAATGAATATTATTTAAAAGTCTGGAGTGA
ATGGGAAAGGAACGGTACCCCAGGCGAGCAACGCAATATCGCCTTCAATAGGCTGAAAATATGTTTACAA
AATCAAGAGGCAGAATTAAATTTATCTGAGTTAGATTTAAAAACATTACCAGATTTACCGCCTCAGATAA
CAACACTGGAAATAAGAAAAAACCTATTAACACATCTCCCTGATTTACCACCAATGCTTAAGGTAATACA
TGCTCAATTTAATCAACTGGAAAGCTTACCTGCCTTACCCGAGACGTTAGAAGAGCTTAATGCGGGTGAT
AACAAGATAAAAGAATTACCATTTCTTCCTGAAAATCTAACTCATTTACGGGTTCATAATAACCGATTGC
ATATTCTGCCACTATTGCCACCGGAACTAAAATTACTGGTAGTTTCTGGAAACAGATTAGACAGCATTCC
CCCCTTTCCAGATAAGCTTGAAGGGCTGGCTCTGGCTAATAATTTTATAGAACAACTACCGGAATTACCT
TTTAGTATGAACAGGGCTGTGCTAATGAATAATAATCTGACAACACTTCCGGAAAGTGTCCTGAGATTAG
CTCAGAATGCCTTCGTAAATGTTGCAGGTAATCCATTGTCTGGCCATACCATGCGTACACTACAACAAAT
AACCACCGGACCAGATTATTCTGGTCCTCAAATATTTTTCTCTATGGGAAATTCTGCCACAATTTCCGCT
CCAGAACACTCCCTGGCTGATGCCGTGACAGCATGGTTCCCGGAAAACAAACAATCTGATGTATCACAGA
TATGGCATGCTTTTGAACATGAAGAGCATGCCAACACCTTTTCCGCGTTCCTTGACCGCCTTTCCGATAC
CGTCTCTGCACGCAATACCTCCGGATTCCGTGAACAGGTCGCTGCATGGCTGGAAAAACTCAGTGCCTCT
GCGGAGCTTCGACAGCAGTCTTTCGCTGTTGCTGCTGATGCCACTGAGAGCTGTGAGGACCGTGTCGCGC
TCACATGGAACAATCTCCGGAAAACCCTCCTGGTCCATCAGGCATCAGAAGGCCTTTTCGATAATGATAC
CGGCGCTCTGCTCTCCCTGGGCAGGGAAATGTTCCGCCTCGAAATTCTGGAGGACATTGCCCGGGATAAA
GTCAGAACTCTCCATTTTGTGGATGAGATAGAAGTCTACCTGGCCTTCCAGACCATGCTCGCAGAGAAAC
TTCAGCTCTCTACTGCCGTGAAGGAAATGCGTTTCTATGGCGTGTCGGGAGTGACAGCAAATGACCTCCG
CACTGCCGAAGCCATGGTCAGAAGCCGTGAAGAGAATGAATTTACGGACTGGTTCTCCCTCTGGGGACCA
TGGCATGCTGTACTGAAGCGTACGGAAGCTGACCGCTGGGCGCAGGCAGAAGAGCAGAAGTATGAGATGC
TGGAGAATGAGTACTCTCAGAGGGTGGCTGACCGGCTGAAAGCATCAGGTCTGAGCGGTGATGCGGATGC
GGAGAGGGAAGCCGGTGCACAGGTGATGCGTGAGACTGAACAGCAGATTTACCGTCAGTTGACTGACGAG
GTACTGGCCTGA
>ipaH4.5_NP_858212:VFG012841
ATGAAACCGATCAACAATCATTCTTTTTTTCGTTCCCTTTGTGGCTTATCATGTATATCTCGTTTATCGG
TAGAAGAACAGTGTACCAGAGATTACCACCGCATCTGGGATGACTGGGCTAGGGAAGGAACAACAACAGA
AAATCGCATCCAGGCGGTTCGATTATTGAAAATATGTCTGGATACCCGGGAGCCTGTTCTCAATTTAAGC
TTACTGAAACTACGTTCTTTACCACCACTCCCTTTGCATATACGTGAACTTAATATTTCCAACAATGAGT
TAATCTCCCTACCTGAAAATTCTCCGCTTTTGACAGAACTTCATGTAAATGGTAACAACTTGAATATACT
CCCGACACTTCCATCTCAACTGATTAAGCTTAATATTTCATTCAATCGAAATTTGTCATGTCTGCCATCA
TTACCACCATATTTACAATCACTCTCGGCACGTTTTAATAGTCTGGAGACGTTACCAGAGCTTCCATCAA
CGCTAACAATATTACGTATTGAAGGTAATCGCCTTACTGTCTTGCCTGAATTGCCTCATAGACTACAAGA
ACTCTTTGTTTCCGGCAACAGACTACAGGAACTACCAGAATTTCCTCAGAGCTTAAAATATTTGAAGGTA
GGTGAAAATCAACTACGCAGATTATCCAGATTACCGCAAGAACTATTGGCACTGGATGTTTCCAACAACC
TACTAACTTCATTACCCGAAAATATAATCACATTGCCCATTTGTACGAATGTTAACATTTCAGGGAATCC
ATTGTCGACTCACGTTCTGCAATCCCTGCAAAGATTAACCTCTTCGCCGGACTACCACGGCCCGCAGATT
TACTTCTCCATGAGTGACGGACAACAGAATACACTCCATCGCCCCCTGGCTGATGCCGTGACAGCATGGT
TCCCGGAAAACAAACAATCTGATGTATCACAGATATGGCATGCTTTTGAACATGAAGAGCATGCCAACAC
CTTTTCCGCGTTCCTTGACCGCCTTTCCGATACCGTCTCTGCACGCAATACCTCCGGATTCCGTGAACAG
GTCGCTGCATGGCTGGAAAAACTCAGTGCCTCTGCGGAGCTTCGACAGCAGTCTTTCGCTGTTGCTGCTG
ATGCCACTGAGAGCTGTGAGGACCGTGTCGCGCTCACATGGAACAATCTCCGGAAAACCCTCCTGGTCCA
TCAGGCATCAGAAGGCCTTTTCGATAATGATACCGGCGCTCTGCTCTCCCTGGGCAGGGAAATGTTCCGC
CTCGAAATTCTGGAGGACATTGCCCGGGATAAAGTCAGAACTCTCCATTTTGTGGATGAGATAGAAGTCT
ACCTGGCCTTCCAGACCATGCTCGCAGAGAAACTTCAGCTCTCTACTGCCGTGAAGGAAATGCGTTTCTA
TGGCGTGTCGGGAGTGACAGCAAATGACCTCCGCACTGCCGAAGCCATGGTCAGAAGCCGTGAAGAGAAT
GAATTTACGGACTGGTTCTCCCTCTGGGGACCATGGCATGCTGTACTGAAGCGTACGGAAGCTGACCGCT
GGGCGCAGGCAGAAGAGCAGAAGTATGAGATGCTGGAGAATGAGTACTCTCAGAGGGTGGCTGACCGGCT
GAAAGCATCAGGTCTGAGCGGTGATGCGGATGCGGAGAGGGAAGCCGGTGCACAGGTGATGCGTGAGACT
GAACAGCAGATTTACCGTCAGTTGACTGACGAGGTACTGGCCTGA
>ipaH1.4_82524451:VFG012832
TTGATAAGAATTCTAGTTATAATGATTAAATCAACCAATATACAGGCAATCGGTTCTGGTATTATGCATC
AAATAAACAACATATACTCGTTAACTCCATTTTCTTCACCTATGGAACTGACTCCATCTTGTAATGAATT
TTATTTAAAAGCCTGGAGTGAATGGGAAAAGAACGGTACCCCAGGCGAGCAACGCAATATCGCCTTTAAT
AGGCTGAAAATATGTTTACAAAATCAAGAGGCAGAATTAAATTTATCTGAGTTAGATTTAAAAACATTAC
CAGACTTACCGCCTCAGATAACAACGCTGGAAATAAGAAAAAACCTATTAACACATCTCCCTGATTTACC
ACCAATGCTTAAGGTAATACATGCTCAATTTAATCAACTGGAAAGTTTACCTGCCTTACCCGAGACGTTA
GAAGAGCTTAATGCGGGTGATAACAAGATAAAAGAATTACCATTTCTTCCTGAAAATCTAACTCATTTAC
GGGTTCATAATAACCGATTGCATATTCTGCCACTATTGCCACCGGAACTAAAATTACTGGTAGTTTCTGG
AAACAGATTAGACAGCATTCCCCCCTTTCCAGATAAGCTTGAAGGGCTGGCTCTGGCTAATAATTTTATA
GAACAACTACCGGAATTACCTTTTAGTATGAACAGAGCTGTGCTAATGAATAATAATCTGACAACACTTC
CGGAAAGTGTCCTGAGATTAGCTCAGAATGCCTTCGTAAATGTTGCAGGTAATCCATTGTCTGGCCATAC
CATGCGTACACTACAACAAATAACCACCGGACCAGATTATTCTGGTCCTCGAATATTTTTCTCTATGGGA
AATTCTGCCACAATTTCCGCTCCAGAACACTCCCTGGCTGATGCCGTGACAGCATGGTTCCCGGAAAACA
AACAATCTGATGTATCACAGATATGGCATGCTTTTGAACATGAAGAGCATGCCAACACCTTTTCCGCGTT
CCTTGACCGCCTTTCCGATACCGTCTCTGCACGCAATACCTCCGGATTCCGTGAACAGGTCGCTGCATGG
CTGGAAAAACTCAGTGCCTCTGCGGAGCTTCGACAGCAGTCTTTCGCTGTTGCTGCTGATGCCACTGAGA
GCTGTGAGGACCGTGTCGCGCTCACATGGAACAATCTCCGGAAAACCCTCCTGGTCCATCAGGCATCAGA
AGGCCTTTTCGATAATGATACCGGCGCTCTGCTCTCCCTGGGCAGGGAAATGTTCCGCCTCGAAATTCTG
GAGGACATTGCCCGGGATAAAGTCAGAACTCTCCATTTTGTGGATGAGATAGAAGTCTACCTGGCCTTCC
AGACCATGCTCGCAGAGAAACTTCAGCTCTCCACTGCCGTGAAGGAAATGCGTTTCTATGGCGTGTCGGG
AGTGACAGCAAATGACCTCCGCACTGCCGAAGCCACGGTCAGAAGCCGTGAAGAGAATGAATTTACGGAC
TGGTTCTCCCTCTGGGGACCATGGCATGCTGTACTGAAGCGTACGGAAGCTGACCGCTGGGCGCAGGCAG
AAGAGCAGAAGTATGAGATGCTGGAGAATGAGTACTCTCAGAGGGTGGCTGACCGGCTGAAAGCATCAGG
TCTGAGCGGTGATGCGGATGCGGAGAGGGAAGCCGGTGCACAGGTGATGCGTGAGACTGAACAGCAGATT
TACCGTCAGTTGACTGACGAGGTACTGGCCCTGCGATTGTCTGAAAACGGCTCAAATCATATCGCATAA
>ipaH1.4_13449222:VFG012834
TTGATAAGAATTCTAGTTATAATGATTAAATCAACCAATATACAGGCAATCGGTTCTGGCATTATGCATC
AAATAAACAATGTATACTCGTTAACTCCATTATCTTTACCTATGGAACTGACTCCATCTTGTAATGAATT
TTATTTAAAAACCTGGAGCGAATGGGAAAAGAACGGTACCCCAGGCGAGCAACGCAATATCGCCTTCAAT
AGGCTGAAAATATGTTTACAAAATCAAGAGGCAGAATTAAATTTATCTGAGTTAGATTTAAAAACATTAC
CAGATTTACCGCCTCAGATAACAACACTGGAAATAAGAAAAAACCTATTAACACATCTCCCTGATTTACC
ACCAATGCTTAAGGTAATACATGCTCAATTTAATCAACTGGAAAGCTTACCTGCCTTACCCGAGACGTTA
GAAGAGCTTAATGCGGGTGATAACAAGATAAAAGAATTACCATTTCTTCCTGAAAATCTAACTCATTTAC
GGGTTCATAATAACCGATTGCATATTCTGCCACTATTGCCACCGGAACTAAAATTACTGGTAGTTTCTGG
AAACAGATTAGACAGCATTCCCCCCTTTCCAGATAAGCTTGAAGGGCTGGCTCTGGCTAATAATTTTATA
GAACAACTACCGGAATTACCTTTTAGTATGAACAGGGCTGTGCTAATGAATAATAATCTGACAACACTTC
CGGAAAGTGTCCTGAGATTAGCTCAGAATGCCTTCGTAAATGTTGCAGGTAATCCATTGTCTGGCCATAC
CATGCGTACACTACAACAAATAACCACCGGACCAGATTATTCTGGTCCTCGAATATTTTTCTCTATGGGA
AATTCTGCCACAATTTCCGCTCCAGAACACTCCCTGGCTGATGCCGTGACAGCATGGTTCCCGGAAAACA
AACAATCTGATGTATCACAGATATGGCATGCTTTTGAACATGAAGAGCATGCCAACACCTTTTCCGCGTT
CCTTGACCGCCTTTCCGATACCGTCTCTGCACGCAATACCTCCGGATTCCGTGAACAGGTCGCTGCATGG
CTGGAAAAACTCAGTGCCTCTGCGGAGCTTCGACAGCAGTCTTTCGCTGTTGCTGCTGATGCCACTGAGA
GCTGTGAGGACCGTGTCGCGCTCACATGGAACAATCTCCGGAAAACCCTCCTGGTCCATCAGGCATCAGA
AGGCCTTTTCGATAATGATACCGGCGCTCTGCTCTCCCTGGGCAGGGAAATGTTCCGCCTCGAAATTCTG
GAGGATATTGCCCGGGATAAAGTCAGAACTCTCCATTTTGTGGATGAGATAGAAGTCTACCTGGCCTTCC
AGACCATGCTCGCAGAGAAACTTCAGCTCTCTACTGCCGTGAAGGAAATGCGTTTCTATGGCGTGTCGGG
AGTGACAGCAAATGACCTCCGCACTGCCGAAGCCATGGTCAGAAGCCGTGAAGAGAATGAATTTACGGAC
TGGTTCTCCCTCTGGGGACCATGGCATGCTGTACTGAAGCGTACGGAAGCTGACCGCTGGGCGCAGGCAG
AAGAGCAGAAGTATGAGATGCTGGAGAATGAGTACTCTCAGAGGGTGGCTGACCGGCTGAAAGCATCAGG
TCTGAGCGGTGATGCGGATGCGGAGAGGGAAGCCGGTGCACAGGTGATGCGTGAGACTGAACAGCAGATT
TACCGTCAGTTGACTGACGAGGTACTGGCCCTGCGATTGTCTGAAAACGGCTCAAATCATATCGCATAA
>ipaH1.4_82524722:VFG012835
ATGATTAAATCAACCAATATACAGGCAATCGGTTCTGGTATTATGCATCAAATAAACAATATATACTCGT
TAACTCCATTTCCTTTACCTATGGAACTGACTCCATCTTGTAATGAATTTTATTTAAAAGCCTGGAGTGA
ATGGGAAAAGAACGGTACCCCAGGCGAGCAACGCAATATCGCCTTCAATAGGCTGAAAATATGTTTACAA
AATCAAGAGGCAGAATTAAATTTATCTGAGTTAGATTTAAAAACATTACCAGATTTACCGCCTCAGATAA
CAACACTGGAAATAAGAAAAAACCTATTAACACATCTCCCTGATTTACCACCAATGCTTAAGGTAATACA
TGCTCAATTTAATCAACTGGAAAGCTTACCTGCCTTACCCGAGACGTTAGAAGAGCTTAATGCGGGTGAT
AACAAGATAAAAGAATTACCATTTCTTCCTGAAAATCTAACTCATTTACGGGTTCATAATAACCGATTGC
ATATTCTGCCACTATTGCCACCGGAACTAAAATTACTGGTAGTTTCTGGAAACAGATTAGACAGCATTCC
CCCCTTTCCAGATAAGCTTGAAGGGCTGGCTATGGCTAATAATTTTATAGAACAACTACCGGAATTACCT
TTTAGTATGAACAGGGCTGTGCTAATGAATAATAATCTGACAACACTTCCGGAAAGTGTCCTGAGATTAG
CTCAGAATGCCTTCGTAAATGTTGCAGGTAATCCACTGTCTGGCCATACCATGCGTACACTACAACAAAT
AACCACCGGACCAGATTATTCTGGTCCTCGAATATTTTTCTCTATGGGAAATTCTGCCACAATTTCCGCT
CCAGAACACTCCCTGGCTGATGCCGTGACAGCATGGTTCCCGGAAAACAAACAATCTGATGTATCACAGA
TATGGCATGCTTTTGAACATGAAGAGCACGCCAACACCTTTTCCGCGTTCCTTGACCGCCTTTCCGATAC
CGTCTCTGCACGCAATACCTCCGGATTCCGTGAACAGGTCGCTGCATGGCTGGAAAAACTCAGTACCTCT
GCGGAGCTTCGACAGCAGTCTTTCGCTGTTGCTGCTGATGCCACTGAGAGCTGTGAGGACCGTGTCGCGC
TCACATGGAACAATCTCCGGAAAACCCTCCTGGTCCATCAGGCATCAGAAGGCCTTTTCGATAATGATAC
CGGCGCTCTGCTCTCCCTGGGCAGGGAAATGTTCCGCCTCGAAATTCTGGAGGACATTGCCCGGGATAAA
GTCAGAACTCTCCATTTTGTGGATGAGATAGAAGTCTACCTGGCCTTCCAGACCATGCTCGCAGAGAAAC
TTCAGCTCTCCACTGCCGTGAAGGAAATGCGTTTCTATGGCGTGTCGGGAGTGACAGCAAATGACCTCCG
CACTGCCGAAGCCATGGTCAGAAGCCGTGAAGAGAATGAATTTAAGGACTGGTTCTCCCTCTGGGGACCA
TGGCATGCTGTACTGAAGCGTACGGAAGCTGACCGCTGGGCGCAGGCAGAAGAGCAGAAGTATGAGATGC
TGGAGAATGAGTACTCTCAGAGGGTGGCTGACCGGCTGAAAGCATCAGGTCTGAGCGGTGATACGGATGC
GGAGAGGGAAGCCGGTGCACAGGTGATGCGTGAGACTGAACAGCAGATTTACCGTCAGTTGACTGACGAG
GTACTGGCCCTGCGATTGTCTGAAAACGGCTCAAATCATATCGCATAA
>ipaH1.4_74315047:VFG012836
ATGATTAAATCAACCAATATACAGGCAATCGGTTCTAGTATTATGCATCAAATAAACAATATATACTCGT
TAACTCCATTTTCTTTACCTATGGAACTGACTCCATCTTGTAATGAATTTTATTTAAAAGCCTGGAGTGA
ATGGGAAAAGAACGGTACCCCAGGCGAGCAACGCAATATCGCCTTCAATAGGCTGAAAATATGTTTACAA
AATCAAGAGGCAGAATTAAATTTATCTGAGTTAGATTTAAAAACATTACCAGATTTACCGCCTCAGATAA
CAACACTGGAAATAAGAAAAAACCTATTAACACATCTCCCTGATTTACCACCAATGCTTAAGGTAATACA
TGCTCAATTTAATCAACTGGAAAGCTTACCTGCCTTACCCGAGACGTTAGAAGAGCTTAATGCGGGTGAT
AACAAGATAAAAGAATTACCATTTCTTCCTGAAAATCTAACTCATTTACGGGTTCATAATAACCGATTGC
ATATTCTGCCACTATTGCCACCGGAACTAAAATTACTGGTAGTTTCTGGAAACAGATTAGACAGCATTCC
CCCCTTTCCAGATAAGCTTGAAGGGCTGGCTCTGGCTAATAATTTTATAGAACAACTACCGGAATTACCT
TTTAGTATGAACAGGGCTGTGCTAATGAATAATAATCTGACAACACTTCCGGAAAGTGTCCTGAGATTAG
CTCAGAATGCCTTCGTAAATGTTGCAGGTAATCCATTGTCTGGCCATACCATGCGTACACTACAACAAAT
AACCACCGGACCAGATTATTCTGGTCCTCGAATATTTTTCTCTATGGGAAATTCTGCCACAATTTCCGCT
CCAGAACACTCCCTGGCTGATGCCGTGACAGCATGGTTCCCGGAAAACAAACAATCTGATGTATCACAGA
TATGGCATGCTTTTGAACATGAAGAGCATGCCAACACCTTTTCCGCGTTCCTTGACCGCCTTTCCGATAC
CGTCTCTGCACGCAATACCTCCGGATTCCGTGAACAGGTCGCTGCATGGCTGGAAAAACTCAGTGCCTCT
GCGGAGCTTCGACAGCAGTCTTTCGCTGTTGCTGCTGATGCCACTGAGAGCTGTGAGGACCGTGTCGCGC
TCACATGGAACAATCTCCGGAAAACCCTCCTGGTCCATCAGGCATCAGAAGGCCTTTTCGATAATGATAC
CGGCGCTCTGCTCTCCCTGGGCAGGGAAATGTTCCGCCTCGAAATTCTGGAGGACATTGCCCGGGATAAA
GTCAGAACTCTCCATTTTGTGGATGAGATAGAAGTCTACCTGGCCTTCCAGACCATGCTCGCAGAGAAAC
TTCAGCTCTCCACTGCCGTGAAGGAAATGCGTTTCTATGGCGTGTCGGGAGTGACAGCAAATGACCTCCG
CACTGCCGAAGCCATGGTCAGAAGCCGTGAAGAGAATGAATTTACGGACTGGTTCTCCCTCTGGGGACCA
TGGCATGCTGTACTGAAGCGTACGGAAGCTGACCGCTGGGCGCAGGCAGAAGAGCAGAAGTATGAGATGC
TGGAGAATGAGTACTCTCAGAGGGTGGCTGACCGGCTGAAAGCATCAGGTCTGAGCGGTGATGCGGATGC
GGAGAGGGAAGCCGGTGCACAGGTGATGCGTGAGACTGAACAGCAGATTTACCGTCAGCTGACTGACGAG
GTACTGGCCCTGCGATTGTCTGAAAACGGCTCAAATCATATCGCATAA
>ipaH2.5_82524546:VFG012837
GTGACATGGGAACTCATTCTGGATGGTTACTCTGAAAGCTCATATTCTGCCACACCCCGATTTGCAGCCG
CCAGGCTGCCGTGGTTCCCGGAAAACAAACAATCTAATGTATCACAGATATGGCATGCTTTTGAACATGA
AGAGCATGCCAACACCTTTTCCGCGTTCCTTGACCGCCTTTCCGATACCGTCTCTGCACGCAATACCTCC
GGATTCCGTGAACAGGTCGCTGCATGGCTGGAAAAACTCAGTGCCTCTGCGGAGCTTCGACAGCAGTCTT
TCGCTGTTGCTGCTGATGCCACTGAGAGCTGTGAGGACCGTGTCGCGCTCACATGGAACAATCTCCGGAA
AACCCTCCTGGTCCATCAGGCATCAGAAGGCCTTTTCGATAATGATACCGGCGCTCTGCTCTCCCTGGGC
AGGGAAATGTTCCGCCTCGAAATTCTGGAGGACATTGCCCGGGATAAAGTCAGAACTCTCCATTTTGTGG
ATGAGATAGAAGTCTACCTGGCCTTCCAGACCATGCTCGCAGAGAAACTTCAGCTCTCCACTGCCGTGAA
GGAAATGCGTTTCTATGGCGTGTCGGGAGTGACAGCAAATGACCTCCGCACTGCCGAAGCCACGGTCAGA
AGCCGTGAAGAGAATGAATTTACGGACTGGTTCTCCCTCTGGGGACCATGGCATGCTGTACTGAAGCGTA
CGGAAGCTGACCGCTGGGCGCAGGCAGAAGAGCAGAAGTATGAGATGCTGGAGAATGAGTACTCTCAGAG
GGTGGCTGACCGGCTGAAAGCATCAGGTCTGAGCGGTGATGCGGATGCGGAGAGGGAAGCCGGTGCACAG
GTGATGCGTGAGACTGAACAGCAGATTTACCGTCAGTTGTTACGGGAAGGTATCAGAGTGGCCAGATGCA
CTGTGGCACGTCTCATGGCGGTTATGGGACTTGCCGGTGTTCTCCGGGGTAAAAAGGTCCGTACGACCAT
CAGCCGGAAAGCCGTTGCCGCAGGCGACCGCGTAAACCGTCAGTTCGTGGCAGAACGACCTGACCAGCTG
CGGGTGGCTGATTTTACTTACGCCAGCACATGGCAGGGCTTCGTCTATGTGGCGTTCATCATTGATGTGT
TTGCCGGATACATCGTGGGGTGGCGGGTCTCATCGTCCATGGAAACGACATTCGTGCTGGATGCACTGGA
GCAGGCGTTATGGGCCCGTCGACCGTCCGGCACGGTCCATCACAGTGATAAAGGTTCTCAGTATGTATCG
CTGGCCTACACACAGCGGCTTAAGGAAGCCGGATTACTGGCATCAACAGGAAGTACAGGCGACTCGTATG
ACAACGCGATGGCGGAGAGCATCAATGGTCTTTACAAAGCGGAGGTAATACACCGTAAGAGCTGGAAAAA
CCGTGCAGAAGTGGAACTGGCCACACTCACGTGGGTGGACTGGTATAACAATCGACGATTGCTGGAAAGG
CTGGGCCATACTCCTCCGGCAGAAGCAGAAAAAGCTTATTATGCTTCCATCGGAAACGATGATCTGGCAG
CCTGA
>ipaH2.5_13448995:VFG012839
ATGATTAAATCAACAAATATACAGGTAATCGGTTCTGGTATTATGCATCAAATAAACAACATACACTCGT
TAACTCTATTTTCTTTGCCTGTGAGTTTGAGTCCATCTTGTAATGAATATTATTTAAAAGTCTGGAGTGA
ATGGGAAAAGAACGGTACCCCAGGCGAGCAACGCAATATCGCCTTCAATAGGCTGAAAATATGTTTACAA
AATCAAGAGGCAGAATTAAATTTATCTGAGTTAGATTTAAAAACATTACCAGATTTACCGCCTCAGATAA
CAACACTGGAAATAAGAAAAAACCTATTAACACATCTCCCTGATTTACCACCAATGCTTAAGGTAATACA
TGCTCAATTTAATCAACTGGAAAGCTTACCTGCCTTACCCGAGACGTTAGAAGAGCTTAATGCGGGTGAT
AACAAGATAAAAGAATTACCATTTCTTCCTGAAAATCTAACTCATTTACGGGTTCATAATAACCGATTGC
ATATTCTGCCACTATTGCCACCGGAACTAAAATTACTGGTAGTTTCTGGAAACAGATTAGACAGCATTCC
CCCCTTTCCAGATAAGCTTGAAGGGCTGGCTCTGGCTAATAATTTTATAGAACAACTACCGGAATTACCT
TTTAGTATGAACAGGGCTGTGCTAATGAATAATAATCTGACAACACTTCCGGAAAGTGTCCTGAGATTAG
CTCAGAATGCCTTCGTAAATGTTGCAGGTAATCCATTGTCTGGCCATACCATGCGTACACTACAACAAAT
AACCACCGGACCAGATTATTCTGGTCCTCGAATATTTTTCTCTATGGGAAATTCTGCCACAATTTCCGCT
CCAGAACACTCCCTGGCTGATGCCGTGACAGCATGGTTCCCGGAAAACAAACAATCTGATGTATCACAGA
TATGGCATGCTTTTGAACATGAAGAGCATGCCAACACCTTTTCCGCGTTCCTTGACCGCCTTTCCGATAC
CGTCTCTGCACGCAATACCTCCGGATTCCGTGAACAGGTCGCTGCATGGCTGGAAAAACTCAGTGCCTCT
GCGGAGCTTCGACAGCAGTCTTTCGCTGTTGCTGCTGATGCCACTGAGAGCTGTGAGGACCGTGTCGCGC
TCACATGGAACAATCTCCGGAAAACCCTCCTGGTCCATCAGGCATCAGAAGGCCTTTTCGATAATGATAC
CGGCGCTCTGCTCTCCCTGGGCAGGGAAATGTTCCGCCTCGAAATTCTGGAGGATATTGCCCGGGATAAA
GTCAGAACTCTCCATTTTGTGGATGAGATAGAAGTCTACCTGGCCTTCCAGACCATGCTCGCAGAGAAAC
TTCAGCTCTCTACTGCCGTGAAGGAAATGCGTTTCTATGGCGTGTCGGGAGTGACAGCAAATGACCTCCG
CACTGCCGAAGCCATGGTCAGAAGCCGTGAAGAGAATGAATTTACGGACTGGTTCTCCCTCTGGGGACCA
TGGCATGCTGTACTGAAGCGTACGGAAGCTGACCGCTGGGCGCAGGCAGAAGAGCAGAAGTATGAGATGC
TGGAGAATGAGTACTCTCAGAGGGTGGCTGACCGGCTGAAAGCATCAGGTCTGAGCGGTGATGCGGATGC
GGAGAGGGAAGCCGGTGCACAGGTGATGCGTGAGACTGAACAGCAGATTTACCGTCAGTTGACTGACGAG
GTACTGGCCTGA
>ipaH4.5_82524443:VFG012840
ATGAAACCGATCAACAATCATTCTTTTTTTCGTTCCCTTTGTGGCTTATCATGTATATCTCGTTTATCGG
TAGAAGAACAGTGTACCAGAGATTACCACCGCATCTGGGATGACTGGGCTAGGGAAGGAACAACAACAGA
AAATCGCATCCAGGCGGTTCGATTATTGAAAATATGTCTGGATACCCGGGAGCCTGTTCTCAATTTAAGC
TTACTGAAACTACGTTCTTTACCACCACTTCCTTTGCATATACGTGAACTTAATATTTCCAACAATGAGT
TAATCTCCCTACCTGAAAATTCTCCGCTTTTGACAGAACTTCATGTAAATGGTAACAACTTGAATATACT
CCCGACACTTCCATCTCAACTGATTAAGCTTAATATTTCATTCAATCGAAATTTGTCATGTCTGCCATCA
TTACCACCATATTTACAATCACTCTCGGCACGTTTTAATAGTCTGGAGACGTTACCAGAGCTTCCATCAA
CGCTAACAATATTACGTATTGAAGGTAATCGCCTTACTGTCTTGCCTGAATTGCCTCATAGACTACAAGA
ACTCTTTGTTTCCGGCAACAGACTACAGGAACTACCAGAATTTCCTCAGCGCTTAAAATATTTGAAGGTA
GGTGAAAATCAACTACGCAGATTATCCAGATTACCGCAAGAACTATTGGCACTGGATGTTTCCAATAACC
TACTAACTTCATTACCCGAAAATATAATCACATTGCCCATTTGTACGAATGTTAACATTTCAGGGAATCC
ATTGTCGACTCGCGTTCTGCAATCCCTGCAAAGATTAACCTCTTCGCCGGACTACCACGGCCCGCAGATT
TACTTCTCCATGAGTGACGGACAACAGAATACACTCCATCGCCCCCTGGCTGATGCCGTGACAGCATGGT
TCCCGGAAAACAAACAATCTGATATATCACAGATATGGCATGCTTTTGAACATGAAGAGCATGCCAACAC
CTTTTCCGCGTTCCTTGACCGCCTTTCCGATACCGTCTCTGCACGCAATACCTCCGGATTCCGTGAACAG
GTCGCTGCATGGCTGGAAAAACTCAGTGCCTCTGCGGAGCTTCGACAGCAGTCTTTCGCTGTTGCTGCTG
ATGCCACTGAGAGCTGTGAGGACCGTGTCGCGCTCACATGGAACAATCTCCGGAAAACCCTCCTGGTCCA
TCAGGCATCAGAAGGCCTTTTCGATAATGATACCGGCGCTCTGCTCTCCCTGGGCAGGGAAATGTTCCGC
CTCGAAATTCTGGAGGACATTGCCCGGGATAAAGTCAGAACTCTCCATTTTGTGGATGAGATAGAAGTCT
ACCTGGCCTTCCAGACCATGCTCGCAGAGAAACTTCAGCTCTCCACTGCCGTGAAGGAAATGCGTTTCTA
TGGCGTGTCGGGAGTGACAGCAAATGACCTCCGCACTGCCGAAGCCACGGTCAGAAGCCGTGAAGAGAAT
GAATTTACGGACTGGTTCTCCCTCTGGGGACCATGGCATGCTGTACTGAAGCGTACGGAAGCTGACCGCT
GGGCGCAGGCAGAAGAGCAGAAGTATGAGATGCTGGAGAATGAGTACTCTCAGAGGGTGGCTGACCGGCT
GAAAGCATCAGGTCTGAGCGGTGATGCGGATGCGGAGAGGGAAGCCGGTGCACAGGTGATGCGTGAGACT
GAACAGCAGATTTACCGTCAGTTGACTGACGAGGTACTGGCCTGA
>ipaH4.5_13449023:VFG012842
ATGAAACCGATCAACAATCATTCTTTTTTTCGTTCCCTTTGTGGCTTATCATGTATATCTCGTTTATCGG
TAGAAGAACAGTGTACCAGAGATTACCACCGCATCTGGGATGACTGGGCTAGGGAAGGAACAACAACAGA
AAATCGCATCCAGGCGGTTCGATTATTGAAAATATGTCTGGATACCCGGGAGCCTGTTCTCAATTTAAGC
TTACTGAAACTACGTTCTTTACCACCACTCCCTTTGCATATACGTGAACTTAATATTTCCAACAATGAGT
TAATCTCCCTACCTGAAAATTCTCCGCTTTTGACAGAACTTCATGTAAATGGTAACAACTTGAATATACT
CCCGACACTTCCATCTCAACTGATTAAGCTTAATATTTCATTCAATCGAAATTTGTCATGTCTGCCATCA
TTACCACCATATTTACAATCACTCTCGGCACGTTTTAATAGTCTGGAGACGTTACCAGAGCTTCCATCAA
CGCTAACAATATTACGTATTGAAGGTAATCGCCTTACTGTCTTGCCTGAATTGCCTCATAGACTACAAGA
ACTCTTTGTTTCCGGCAACAGACTACAGGAACTACCAGAATTTCCTCAGAGCTTAAAATATTTGAAGGTA
GGTGAAAATCAACTACGCAGATTATCCAGATTACCGCAAGAACTATTGGCACTGGATGTTTCCAATAACC
TACTAACTTCATTACCCGAAAATATAATCACATTGCCCATTTGTACGAATGTTAACATTTCAGGGAATCC
ATTGTCGACTCACGTTCTGCAATCCCTGCAAAGATTAACCTCTTCGCCGGACTACCACGGCCCGCAGATT
TACTTCTCCATGAGTGACGGACAACAGAATACACTCCATCGCCCCCTGGCTGATGCCGTGACAGCATGGT
TCCCGGAAAACAAACAATCTGATGTATCACAGATATGGCATGCTTTTGAACATGAAGAGCATGCCAACAC
CTTTTCCGCGTTCCTTGACCGCCTTTCCGATACCGTCTCTGCACGCAATACCTCCGGATTCCGTGAACAG
GTCGCTGCATGGCTGGAAAAACTCAGTGCCTCTGCGGAGCTTCGACAGCAGTCTTTCGCTGTTGCTGCTG
ATGCCACTGAGAGCTGTGAGGACCGTGTCGCGCTCACATGGAACAATCTCCGGAAAACCCTCCTGGTCCA
TCAGGCATCAGAAGGCCTTTTCGATAATGATACCGGCGCTCTGCTCTCCCTGGGCAGGGAAATGTTCCGC
CTCGAAATTCTGGAGGATATTGCCCGGGATAAAGTCAGAACTCTCCATTTTGTGGATGAGATAGAAGTCT
ACCTGGCCTTCCAGACCATGCTCGCAGAGAAACTTCAGCTCTCCACTGCCGTGAAGGAAATGCGTTTCTA
TGGCGTGTCGGGAGTGACAGCAAATGACCTCCGCACTGCCGAAGCTATGGTCAGAAGCCGTGAAGAGAAT
GAATTTACGGACTGGTTCTCCCTCTGGGGACCATGGCATGCTGTACTGAAGCGTACGGAAGCTGACCGCT
GGGCGCAGGCAGAAGAGCAGAAGTATGAGATGCTGGAGAATGAGTACTCTCAGAGGGTGGCTGACCGGCT
GAAAGCATCAGGTCTGAGCGGTGATGCGGATGCGGAGAGGGAAGCCGGTGCACAGGTGATGCGTGAGACT
GAACAGCAGATTTACCGTCAGTTGACTGACGAGGTACTGGCCTGA
>ipaH4.5_82524729:VFG012843
ATGAAACCGATCAACAATCATTCTTTTTTTCGTTCCCTTTGTGGCTTATCATGTATATCTCGTTTATCGG
TAGAAGAACAGTGTACCAGAGATTACCACCGCATCTGGGATGACTGGGCTAGGGAAGGAACAACAACAGA
AAATCGCATCCAGGCGGTTCGATTATTGAAAATATGTCTGGATACCCGGGAGCCTGTTCTCAATTTAAGC
TTACTGAAACTACGTTCTTTACCACCACTCCCTTTGCATATACGTGAACTTAATATTTCCAACAATGAGT
TAATCTCCCTACCTGAAAATTCTCCGCTTTTGACAGAACTTCATGTAAATGGTAACAACTTGAATATACT
CCCGACACTTCCATCTCAACTGATTAAGCTTAATATTTCATTCAATCGAAATTTGTCATGTCTGCCATCA
TTACCACCATATTTACAATCACTCTCGGCACGTTTTAATAGTCTGGAGACGTTACCAGAGCTTCCATCAA
CGCTAACAATATTACGTATTGAAGGTAATCGCCTTACTGTCTTGCCTGAATTGCCTCATAGACTACAAGA
ACTCTTTGTTTCCGGCAACAGACTACAGGAACTACCAGAATTTCCTCAGCGCTTAAAATATTTGAAGGTA
GGTGAAAATCAACTACGCAGATTATCCAGATTACCGCAAGAACTATTGACACTGGATGTTTCCAATAACC
TACTAACTTCATTACCCGAAAATATAATCACATTGCCCATTTGTACGAATGTTAACATTTCAGGGAATCC
ATTGTCGACTCGCGTTCTGCAATCCCTGCAAAGATTAACCTCTTCGCCGGACTACCACGGCCCGCAGATT
TACTTCTCCATGAGTGACGGACAACAGAATACACTCCATCGCCCCCTGGCTGATGCCGTGACAGCATGGT
TCCCGGAAAACAAACAATCTGATGTATCACAGATATGGCATGCTTTTGAACATGAAGAGCATGCCAACAC
CTTTTCCGCGTTCCTTGACCGCCTTTCCGATACCGTCTCTGCACGCAATACCTCCGGATTCCGTGAACAG
GTCGCTGCATGGCTGGAAAAACTCAGTACCTCTGCGGAGCTTCGACAGCAGTCTTTCGCTGTTGCTGCTG
ATGCCACTGAGAGCTGTGAGGACCGTGTCGCGCTCACATGGAACAATCTCCGGAAAACCCTCCTGGTCCA
TCAGGCATCAGAAGGCCTTTTCGATAATGATACCGGCGCTCTGCTCTCCCTGGGCAGGGAAATGTTCCGC
CTCGAAATTCTGGAGGACATTGCCCGGGATAAAGTCAGAACTCTCCATTTTGTGGATGAGATAGAAGTCT
ACCTGGCCTTCCAGACCATGCTCGCAGAGAAACTTCAGCTCTCCACTGCCGTGAAGGAAATGCGTTTCTA
TGGCGTGTCGGGAGTGACAGCAAATGACCTCCGCACTGCCGAAGCCATGGTCAGAAGCCGTGAAGAGAAT
GAATTTAAGGACTGGTTCTCCCTCTGGGGACCATGGCATGCTGTACTGAAGCGTACGGAAGCTGACCGCT
GGGCGCAGGCAGAAGAGCAGAAGTATGAGATGCTGGAGAATGAGTACTCTCAGAGGGTGGCTGACCGGCT
GAAAGCATCAGGTCTGAGCGGTGATACGGATGCGGAGAGGGAAGCCGGTGCACAGGTGATGCGTGAGACT
GAACAGCAGATTTACCGTCAGTTGACTGACGAGGTACTGGCCTGA
>ipaH4.5_74314896:VFG012844
ATGAAACCGATCAACAATCATTCTTTTTTTCGTTCCCTTTGTGGCTTATCATGTATATCTCGTTTATCGG
TAGAAGAACAGTGTACCAGAGATTACCACCGCATCTGGGATGACTGGGCTAGGGAAGGAACAACAACAGA
AAATCGCATCCAGGCGGTTCGATTATTGAAAATATGTCTGGATACCCGGGAGCCTGTTCTCAATTTAAGC
TTACTGAAACTACGTTCTTTACCACCACTCCCTTTGCATATACGTGAACTTAATATTTCCAACAATGAGT
TAATCTCCCTACCTGAAAATTCTCCGCTTTTGACAGAACTTCATGTAAATGGTAACAACTTGAATATACT
CCCGACACTTCCATCTCAACTGATTAAGCTTAATATTTCATTCAATCGAAATTTGTCATGTCTGCCATCA
TTACCACCATATTTACAATCACTCTCGGCACGTTTTAATAGTCTGGAGACGTTACCAGAGCTTCCATCAA
CGCTAACAATATTACGTATTGAAGGTAATCGCCTTACTGTCTTGCCTGAATTGCCTCATAGACTACAAGA
ACTCTTTGTTTCCGGCAACAGACTACAGGAACTACCAGAATTTCCTCAGCGCTTAAAATATTTGAAGGTA
GGTGAAAATCAACTACGCAGATTATCCAGATTACCGCAAGAACTATTGGCACTGGATGTTTCCAATAACC
TACTAACTTCATTACCCGAAAATATAATCACATTGCCCATTTGTACGAATGTTAACATTTCAGGGAATCC
ATTGTCGACTCGCGTTCTGCAATCCCTGCAAAGATTAACCTCTTCGCCGGACTACCACGGCCCGCAGATT
TACTTCTCCATGAGTGACGGACAACAGAATACACTCCATCGCCCCCTGGCTGATGCCGTGACAGCATGGT
TCCCGGAAAACAAACAATCTGATGTATCACAGATATGGCATGCTTTTGAACATGAAGAGCATGCCAACAC
CTTTTCCGCGTTCCTTGACCGCCTTTCCGATACCGTCTCTGCACGCAATACCTCCGGATTCCGTGAACAG
GTCGCTGCATGGCTGGAAAAACTCAGTGCCTCTGCGGAGCTTCGACAGCAGTCTTTCGCTGTTGCTGCTG
ATGCCACTGAGAGCTGTGAGGACCGTGTCGCGCTCACATGGAACAATCTCCGGAAAACCCTCCTGGTCCA
TCAGGCATCAGAAGGCCTTTTCGATAATGATACCGGCGCTCTGCTCTCCCTGGGCAGGGAAATGTTCCGC
CTCGAAATTCTGGAGGACATTGCCCGGGATAAAGTCAGAACTCTCCATTTTGTGGATGAGATAGAAGTCT
ACCTGGCCTTCCAGACCATGCTCGCAGAGAAACTTCAGCTCTCCACTGCCGTGAAGGAAATGCGTTTCTA
TGGCGTGTCGGGAGTGACAGCAAATGACCTCCGCACTGCCGAAGCCATGGTCAGAAGCCGTGAAGAGAAT
GAATTTACGGACTGGTTCTCCCTCTGGGGACCATGGCATGCTGTACTGAAGCGTACGGAAGCTGACCGCT
GGGCGCAGGCAGAAGAGCAGAAGTATGAGATGCTGGAGAATGAGTACTCTCAGAGGGTGGCTGACCGGCT
GAAAGCATCAGGTCTGAGCGGTGATGCGGATGCGGAGAGGGAAGCCGGTGCACAGGTGATGCGTGAGACT
GAACAGCAGATTTACCGTCAGTTGACTGACGAGGTACTGGCCTGA
>ipaH7.8_82524444:VFG012845
ATGTTCTCTGTAAATAATACACACTCATCAGTTTCTTGCTCCCCCTCTATTAACTCAAACTTAACCAGTA
ATGAACATTATCTGAGAATCCTGACTGAATGGGAAAAGAACTCTTCTCCCGGGGAAGAGCGAGGCATTGC
TTTTAACAGACTCTCCCAGTGCTTTCAGAATCAAGAAGCAGTATTAAATTTATCAGACCTAAATTTGACG
TCTCTTCCCGAATTACCAAAGCATATTTCTGCTTTGATTGTAGAAAATAATAAATTAACATCATTGCCAA
AGCTGCCTGCATTTCTCAAAGAACTTAATGCTGATAATAACAGGCTTTCTGTGATACCAGAACTTCCTGA
GTCATTAACAACTTTAAGTGTTCGTTCTAATCAACTGGAAAACCTTCCTGTTTTGCCAAACCATTTAACA
TCATTATTTGTTGAAAATAACAGGCTATATAACTTACCGGCTCTTCCCGAAAAATTGAAATTTTTACATG
TTTATTATAACAGGCTGACAACATTACCCGACTTACCGGATAAACTGGAAATTCTCTGTGCTCAGCGCAA
TAATCTGGTTACTTTTCCTCAATTTTCTGATAGAAACAATATCAGACAGAAGGAATATTATTTTCATTTT
AATCAGATAACCACTCTTCCGGAGAGTTTTTCACAATTAGATTCAAGTTACAGGATTAATATTTCAGGGA
ATCCATTGTCGACTCGCGTTCTGCAATCCCTGCAAAGATTAACCTCTTCGCCGGACTACCACGGCCCGCA
GATTTACTTCTCCATGAGTGACGGACAACAGAATACACTCCATCGCCCCCTGGCTGATGCCGTGACAGCA
TGGTTCCCGGAAAACAAACAATCTGATATATCACAGATATGGCATGCTTTTGAACATGAAGAGCATGCCA
ACACCTTTTCCGCGTTCCTTGACCGCCTTTCCGATACCGTCTCTGCACGCAATACCTCCGGATTCCGTGA
ACAGGTCGCTGCATGGCTGGAAAAACTCAGTGCCTCTGCGGAGCTTCGACAGCAGTCTTTCGCTGTTGCT
GCTGATGCCACTGAGAGCTGTGAGGACCGTGTCGCGCTCACATGGAACAATCTCCGGAAAACCCTCCTGG
TCCATCAGGCATCAGAAGGCCTTTTCGATAATGATACCGGCGCTCTGCTCTCCCTGGGCAGGGAAATGTT
CCGCCTCGAAATTCTGGAGGACATTGCCCGGGATAAAGTCAGAACTCTCCATTTTGTGGATGAGATAGAA
GTCTACCTGGCCTTCCAGACCATGCTCGCAGAGAAACTTCAGCTCTCCACTGCCGTGAAGGAAATGCGTT
TCTATGGCGTGTCGGGAGTGACAGCAAATGACCTCCGCACTGCCGAAGCCACGGTCAGAAGCCGTGAAGA
GAATGAATTTGCGGACTGGTTCTCCCTCTGGGGACCATGGCATGCTGTACTGAAGCGTACGGAAGCTGAC
CGCTGGGCGCAGGCAGAAGAGCAGAAGTATGAGATGCTGGAGAATGAGTACTCTCAGAGGGTGGCTGACC
GGCTGAAAGCATCAGGTCTGAGCGGTGATGCGGATGCGGAGAGGGAAGCCGGTGCACAGGTGATGCGTGA
GACTGAACAGCAGATTTACCGTCAGTTGACTGACGAGGTACTGGCCCTGCGATTGTCTGAAAACGGCTCA
CGACTGCACCATTCATAA
>ipaH7.8_13449022:VFG012847
ATGTTCTCTGTAAATAATACACACTCATCAGTTTCTTGCTCCCCCTCTATTAACTCAAACTCAACCAGTA
ATGAACATTATCTGAGAATCCTGACTGAATGGGAAAAGAACTCTTCTCCCGGGGAAGAGCGAGGCATTGC
TTTTAACAGACTCTCCCAGTGCTTTCAGAATCAAGAAGCAGTATTAAATTTATCAGACCTAAATTTGACG
TCTCTTCCCGAATTACCAAAGCATATTTCTGCTTTGATTGTAGAAAATAATAAATTAACATCATTGCCAA
AGCTGCCTGCATTTCTTAAAGAACTTAATGCTGATAATAACAGGCTTTCTGTGATACCAGAACTTCCTGA
GTCATTAACAACTTTAAGTGTTCGTTCTAATCAACTGGAAAACCTTCCTGTTTTGCCAAACCATTTAACA
TCATTATTTGTTGAAAATAACAGGCTATATAACTTACCGGCTCTTCCCGAAAAATTGAAATTTTTACATG
TTTATTATAACAGGCTGACAACATTACCCGACTTACCGGATAAACTGGAAATTCTCTGTGCTCAGCGCAA
TAATCTGGTTACTTTTCCTCAATTTTCTGATAGAAACAATATCAGACAAAAGGAATATTATTTTCATTTT
AATCAGATAACCACTCTTCCGGAGAGTTTTTCACAATTAGATTCAAGTTACAGGATTAATATTTCAGGGA
ATCCATTGTCGACTCGCGTTCTGCAATCCCTGCAAAGATTAACCTCTTCGCCGGACTACCACGGCCCGCA
GATTTACTTCTCCATGAGTGACGGACAACAGAATACACTCCATCGCCCCCTGGCTGATGCCGTGACAGCA
TGGTTCCCGGAAAACAAACAATCTGATGTATCACAGATATGGCATGCTTTTGAACATGAAGAGCATGCCA
ACACCTTTTCCGCGTTCCTTGACCGCCTTTCCGATACCGTCTCTGCACGCAATACCTCCGGATTCCGTGA
ACAGGTCGCTGCATGGCTGGAAAAACTCAGTGCCTCTGCGGAGCTTCGACAGCAGTCTTTCGCTGTTGCT
GCTGATGCCACTGAGAGCTGTGAGGACCGTGTCGCGCTCACATGGAACAATCTCCGGAAAACCCTCCTGG
TCCATCAGGCATCAGAAGGCCTTTTCGATAATGATACCGGCGCTCTGCTCTCCCTGGGCAGGGAAATGTT
CCGCCTCGAAATTCTGGAGGACATTGCCCGGGATAAAGTCAGAACTCTCCATTTTGTGGATGAGATAGAA
GTCTACCTGGCCTTCCAGACCATGCTCGCAGAGAAACTTCAGCTCTCCACTGCCGTGAAGGAAATGCGTT
TCTATGGCGTGTCGGGAGTGACAGCAAATGACCTCCGCACTGCCGAAGCTATGGTCAGAAGCCGTGAAGA
GAATGAATTTACGGACTGGTTCTCCCTCTGGGGACCATGGCATGCTGTACTGAAGCGTACGGAAGCTGAC
CGCTGGGCGCAGGCAGAAGAGCAGAAGTATGAGATGCTGGAGAATGAGTACTCTCAGAGGGTGGCTGACC
GGCTGAAAGCATCAGGTCTGAGCGGTGATGCGGATGCGGAGAGGGAAGCCGGTGCACAGGTGATGCGTGA
GACTGAACAGCAGATTTACCGTCAGCTGACTGACGAGGTACTGGCCCTGCGATTGTCTGAAAACGGCTCA
CGACTGCACCATTCATAA
>ipaH7.8_82524730:VFG012848
ATGTTCTCTGTAAATAATACACACTCATCAGTTTCTTGCTCCCCCTCTATTAACTCAAACTCAACCAGTA
ATGAACATTATCTGAGAATCCTGACTGAATGGGAAAAGAACTCTTCTCCCGGGGAAGAGCGAGGCATTGC
TTTTAACAGACTCTCCCAGTGCTTTCAGAATCAAGAAGCAGTATTAAATTTATCAGACCTAAATTTGACG
TCTCTTCCCGAATTACCAAAGCATATTTCTGCTTTGATTGTAGAAAATAATAAATTAACATCATTGCCAA
AGCTGCCTGCATTTCTCAAAGAACTTAATGCTGATAATAACAGGCTTTCTGTGATACCAGAACTTCCTGA
GTCATTAACAACTTTAAGTGTTCGTTCTAATCAACTGGAAAACCTTCCTGTTTTGCCAAACCATTTAACA
TCATTATTTGTTGAAAATAACAGGCTATATAATTTACCGGCTCTTCCCGAAAAATTGAAATTTTTACATG
TTTATTATAACAGGCTGACAACATTACCCGACTTACCGGATAAACTGGAAATTCTCTGTGCTCAGCGCAA
TAATCTGGTTACTTTTCCTCAATTTTCTGATAGAAACAATATCAGACAAAAGGAATATTATTTTCATTTT
AATCAGATAACCACTCTTCCGGAGAGTTTTTCACAATTAGATTCAAGTTACAGGATTAATATTTCAGGGA
ATCCATTGTCGACTCGCGTTCTGCAATCCCTGCAAAGATTAACCTCTTCGCCGGACTACCACGGCCCGCA
GATTTACTTCTCCATGAGTGACGGACAACAGAATACACTCCATCGCCCCCTGGCTGATGCCGTGACAGCA
TGGTTCCCGGAAAACAAACAATCTGATGTATCACAGATATGGCATGCTTTTGAACATGAAGAGCATGCCA
ACACCTTTTCCGCGTTCCTTGACCGCCTTTCCGATACCGTCTCTGCACGCAATACCTCCGGATTCCGTGA
ACAGGTCGCTGCATGGCTGGAAAAACTCAGTACCTCTGCGGAGCTTCGACAGCAGTCTTTCGCTGTTGCT
GCTGATGCCACTGAGAGCTGTGAGGACCGTGTCGCGCTCACATGGAACAATCTCCGGAAAACCCTCCTGG
TCCATCAGGCATCAGAAGGCCTTTTCGATAATGATACCGGCGCTCTGCTCTCCCTGGGCAGGGAAATGTT
CCGCCTCGAAATTCTGGAGGACATTGCCCGGGATAAAGTCAGAACTCTCCATTTTGTGGATGAGATAGAA
GTCTACCTGGCCTTCCAGACCATGCTCGCAGAGAAACTTCAGCTCTCCACTGCCGTGAAGGAAATGCGTT
TCTATGGCGTGTCGGGAGTGACAGCAAATGACCTCCGCACTGCCGAAGCCATGGTCAGAAGCCGTGAAGA
GAATGAATTTAAGGACTGGTTCTCCCTCTGGGGACCATGGCATGCTGTACTGAAGCGTACGGAAGCTGAC
CGCTGGGCGCAGGCAGAAGAGCAGAAGTATGAGATGCTGGAGAATGAGTACTCTCAGAGGGTGGCTGACC
GGCTGAAAGCATCAGGTCTGAGCGGTGATACGGATGCGGAGAGGGAAGCCGGTGCACAGGTGATGCGTGA
GACTGAACAGCAGATTTACCGTCAGTTGACTGACGAGGTACTGGCCCTGCGATTGTCTGAAAACGGCTCA
CGACTGCACCATTCATAA
>ipaH7.8_74314895:VFG012849
ATGTTCTCTGTAAATAATACACACTCATCAGTTTCTTGCTCCCCCTCTATTAACTCAAACTCAACCAGTA
ATGAATATTATCTGAGAATCCTGACTGAATGGGAAAAGAACTCTTCTCCCGGGGAAGAGCGAGGCATTGC
TTTTAACAGACTCTCCCAGTGCTTTCAGAATCAAGAAGCAGTATTAAATTTATCAGACCTAAATTTGACG
TCTCTTCCCGAATTACCAAAGCATATTTCTGCTTTGATTGTAGAAAATAATAAATTAACATCATTGCCAA
AGCTGCCTGCATTTCTCAAAGAACTTAATGCTGATAATAACAGGCTTTCTGTGATACCAGAACTTCCTGA
GTCATTAACAACTTTAAGTGTTCGTTCTAATCAACTGGAAAACCTTCCTGTTTTGCCAAACCATTTAACA
TCATTATTTGTTGAAAATAACAGGCTATATAACTTACCGGCTCTTCCCGAAAAATTGAAATTTTTACATG
TTTATTATAACAGGCTGACAACATTACCCGACTTACCGGATAAACTGGAAATTCTCTGTGCTCAGCGCAA
TAATCTGGTTACTTTTCCTCAATTTTCTGATAGAAACAATATCAGACAAAAGGAATATTATTTTCATTTT
AATCAGATAACCACTCTTCCGGAGAGTTTTTCACAATTAGATTCAAGTTACAGGATTAATATTTCAGGGA
ATCCATTGTCGACTCGCGTTCTGCAATCCCTGCAAAGATTAACCTCTTCGCCGGACTACCACGGCCCGCA
GATTTACTTCTCCATGAGTGACGGACAACAGAATACACTCCATCGCCCCCTGGCTGATGCCGTGACAGCA
TGGTTCCCGGAAAACAAACAATCTGATGTATCACAGATATGGCATGCTTTTGAACATGAAGAGCATGCCA
ACACCTTTTCCGCGTTCCTTGACCGCCTTTCCGATACCGTCTCTGCACGCAATACCTCCGGATTCCGTGA
ACAGGTCGCTGCATGGCTGGAAAAACTCAGTGCCTCTGCGGAGCTTCGACAGCAGTCTTTCGCTGTTGCT
GCTGATGCCACTGAGAGCTGTGAGGACCGTGTCGCGCTCACATGGAACAATCTCCGGAAAACCCTCCTGG
TCCATCAGGCATCAGAAGGCCTTTTCGATAATGATACCGGCGCTCTGCTCTCCCTGGGCAGGGAAATGTT
CCGCCTCGAAATTCTGGAGGACATTGCCCGGGATAAAGTCAGAACTCTCCATTTTGTGGATGAGATAGAA
GTCTACCTGGCCTTCCAGACCATGCTCGCAGAGAAACTTCAGCTCTCCACTGCCGTGAAGGAAATGCGTT
TCTATGGCGTGTCGGGAGTGACAGCAAATGACCTCCGCACTGCCGAAGCCATGGTCAGAAGCCGTGAAGA
GAATGAATTTACGGACTGGTTCTCCCTCTGGGGACCATGGCATGCTGTACTGAAGCGTACGGAAGCTGAC
CGCTGGGCGCAGGCAGAAGAGCAGAAGTATGAGATGCTGGAGAATGAGTACTCTCAGAGGGTGGCTGACC
GGCTGAAAGCATCAGGTCTGAGCGGTGATGCGGATGCGGAGAGGGAAGCCGGTGCACAGGTGATGCGTGA
GACTGAACAGCAGATTTACCGTCAGTTGACTGACGAGGTACTGGCCCTGCGATTGTCTGAAAACGGCTCA
CGACTGCACCATTCATAA
>ipaH_82776158:VFG012855
ATGAAACCTGCCCACAATCCTTCTTTTTTCCGCTCCTTTTGTGGTTTAGGATGTATATCCCATTTATCCG
TAGAAGAGCAAAATATCACGGATTATCACCGCATCTGGGATAACTGGGCCAAGGAAGGTGCTGCAACAGA
AGACCGAACACAGGCAGTTCGATTACTGAAAATATGTCTGGCTTTTCAAGAGCCAGCCCTCAATTTAAGT
TTACTCAGATTACGCTCTCTCCCATACCTGCCCCCGCACATACAAGAACTTAACATCTCTAGCAATGAGC
TACGCTCTCTGCCAGAACTCCCTCCGTCCTTAACTGTACTTAAAGCCAGCGATAACAGACTGAGCAGGCT
CCCGGCTCTTCCGCCTCACTTGGTCGCTCTTGATGTTTCACTTAACAGAGTTTTAACATGTTTGCCTTCT
CTTCCATCTTCCTTGCAGTCACTCTCAGCCCTTCTCAATAGCCTGGAGACGCTACCTGATCTTCCCCCGG
CTCTACAAAAACTTTCTGTTGGCAACAACCAGCTTACTGCCTTACCAGAATTACCATGTGAACTACAGGA
ACTAAGTGCTTTTGATAACAGATTACAAGAGCTACCGCCCCTTCCTCAAAATCTGAGGCTTTTAAACGTT
GGGGAAAACCAACTACACAGACTGCCCGAACTTCCACAACGTCTGCAATCACTATATATCCCTAACAATC
AGCTGAACACATTGCCAGACAGTATCATGAATCTGCACATTTATGCAGATGTTAATATTTATAACAATCC
ATTGTCGACTCGCACTCTGCAAGCCCTGCAAAGATTAACCTCTTCGCCGGACTACCACGGCCCACGGATT
TACTTCTCCATGAGTGACGGACAACAGAATACACTCCATCGCCCCCTGGCTGATGCCGTGACAGCATGGT
TCCCGGAAAACAAACAATCTGATGTATCACAGATATGGCATGCTTTTGAACATGAAGAGCACGCCAACAC
CTTTTCCGCGTTCCTTGACCGCCTTTCCGATACCGTCTCTGCACGCAATACCTCCGGATTCCGTGAACAG
GTCGCTGCATGGCTGGAAAAACTCAGTGCCTCTGCGGAGCTTCGACAGCAGTCTTTCGCTATTGCTGCTG
ATGCCACTGAGAGCTGTGAGGACCGTGTCGCGCTCACATGGAACAATCTCCGGAAAACCCTCCTGGTCCA
TCAGGCATCAGAAGGCCTTTTCGATAATGATACCGGCGCTCTGCTCTCCCTGGGCAGGGAAATGTTCCGC
CTCGAAATTCTGGAGGATATTGCCCGGGATAAAGTCAGAACTCTCCATTTTGTGGATGAGATAGAAGTCT
ACCTGGCCTTCCAGACCATGCTCGCAGAGAAACTTCAGCTCTCCACTGCCGTGAAGGAAATGCGTTTCTA
TGGCGTGTCGGGAGTGACAGCAAATGACCTCCGCACTGCCGAAGCCACGGTCAGAAGCCGTGAAGAGAAT
GAATTTACGGACTGGTTCTCCCTCTGGGGACCATGGCATGCTGTACTGAAGCGTACGGAAGCTGACCGCT
GGGCGCAGGCAGAAGAGCAGAAATATGAGATGCTGGAGAATGAGTACCCTCAGAGGGTGGCTGACCGGCT
GAAAGCATCAGGTCTGAGCGGTGATGCGGATGCGGAGAGGGAAGCCGGTGCACAGGTGATGCGTGAGACT
GAACAGCAGATTTACCGTCAGCTGACTGACGAGGTACTGGCCCTGCGATTGTCTGAAAACGGCTCACAAC
TGCACCATTCATAA
>ipaH_3799473:VFG012856
ATGAAACCTGCCCACAATCCTTCTTTTTTCCGCTCCTTTTGTGGTTTAGGATGTATATCCCGTTTATCCG
TAGAAGAGCAAAATATCACGGATTATCACCGCATCTGGGATAACTGGGCCAAGGAAGGTGCTGCAACAGA
AGACCGAACACAGGCAGTTCGATTACTGAAAATATGTCTGGCTTTTCAAGAGCCAGCCCTCAATTTAAGT
TTACTCAGATTACGCTCTCTCCCATACCTGCCCCCGCACATACAAGAACTTAACATCTCTAGCAATGAGC
TACGCTCTCTGCCAGAACTCCCTCCGTCCTTAACTGTACTTAAAGCCAGCGATAACAGACTGAGCAGGCT
CCCGGCTCTTCCACCTCACTTGGTCGCTCTTGATGTTTCACTTAACAGAGTTTTAACATGTTTGCCTTCT
CTTCCATCTTCCTTGCAGTCACTCTCAGCCCTTCTCAATAGCCTGGAGACGCTACCTGATCTTCCCCCGG
CTCTACAAAAACTTTCTGTTGGCAACAACCAGCTTACTGCCTTACCAGAATTACCATGTGAACTACAGGA
ACTAAGTGCTTTTGATAACAGATTACAAGAGCTACCGCCCCTTCCTCAAAATCTGAGGCTTTTAAGCGTT
GGGGAAAACCAACTACACAGACTGCCCGAACTTCCACAACGTCTGCAATCACTATATATCCCTAACAATC
AGCTGAACACATTGCCAGACAGTATCATGAATCTGCACATTTATGCAGATGTTAATATTTATAACAATCC
ATTGTCGACTCGCACTCTGCAAGCCCTGAGGTGTACTGGCAATAGCGGACACTACCATTTGTTCTTTTTT
TAAGCACAGCCATCTGATGATATTTTTCCCTGAAGGCTGCCGGGGAGATATTCCCCAGACGAGAGTGACG
ACGCTGACGATTGTAGAAAATCTCAATGTATTCCCGTATTACTGAGATGGCTTCATCCCGGTTATTAAAA
CGATAGTGGCTCAGGCTCTCATTTTTCAGCGTTCCCCAGAAGCTTTCCATCGGAGCGTTGTCGTAACAGT
TACCTTTACGCGACATTGATGTTTTCAGACCAAACTGCTCCTGTATGACCCGGTAATCGTATGCGCAGTA
CTGTGAACCTCGATCAGAGTGGTGGATTAGCCCGGCAGGTGGGCGCTGGCTCCTGAGCGCCATAAACAGG
GCTTTACCTGTCAGCTCTTTTGTCATGCGCTCTCCCATGGCGTAGCCGACAATTTCGCACGTATAAACAT
CTTTGATGCCAGCGAGGTACAACCATCCCTCCTGTGTGGCAACATACGTCAGGTCCGCCACCCAGACCTG
ATTTGGTGCTGTAGGAGCGAACGTCTGGTTCAGCAGATTTGGCGCAACTGGCAGATTGTGGTTCGAGTTC
GTAGTCGCTCTGAACTTGCGTTTCTGCTTACAGCGTAGCCTTAGCTCCTTACGAAGACGTGCCAGTCGGT
CACGACCAACGATGATGCCATTCTCTGCCAGCTCCGTCTGGAGCCGCCGGGTTCCATATGTTTCGCGAGT
GCGGATATGTGCCACCTTAATCTCCAGTTTTAGCCGCTCATCACTTTGTTTTCTGTCTGAGGGTTCATGC
TGTACCCAGTTGTAATAACCGCTCCTGGATACACCAAATACCTGACACATCGCTTCAATGGGAAATTGTT
GTCGCCATTGTTCGATTAACGCGTATTTTTCAGCGACTCCTGTGCAAAATACGCTGTTGCTTTTTTTAAT
ATATCTCGCTCAAGGCGAGCTTCATTTAACGCCTTACGCAGTTGCAGAATTTCAGATTCCAGTTCAGCCA
CCGTGCGGGAACCAGGAGTACCGAGCCCTTTTCTGGCGGCGGTAACCCATTGTCCTAAAGTGCCTTCAGG
AAGGGATAATCGGGAAGCGCCTTCACTGATCGAAAGTTGATTTTCAAGAACCATTCTGACAGCTTCGGCT
TTGAACTCTTTAGAGTAACGTTGGGTTTTTCTGCTCATTATTAGCTCCTTCTGATACCATTCTATTTCAG
GAAGGAGTGTCCGTTAAACTCAGGCTACCTCACCCTGCAAAGATTAACCTCTTCGCCGGACTACCACGGC
CCACGGATTTACTTCTCCATGAGTGACGGACAACAGAATACACTCCATCGCCCCCTGGCTGATGCCGTGA
CAGCATGGTTCCCGGAAAACAAACAATCTGATGTATCACAGATATGGCATGCTTTTGAACATGAAGAGCA
CGCCAACACCTTTTCCGCGTTCCTTGACCGCCTTTCCGATACCGTCTCTGCACGCAATACCTCCGGATTC
CGTGAACAGGTCGCTGCATGGCTGGAAAAACTCAGTGCCTCTGCGGAGCTTCGACAGCAGTCTTTCGCTA
TTGCTGCTGATGCCACTGAGAGCTGTGAGGACCGTGTCGCGCTCACATGGAACAATCTCCGGAAAACCCT
CCTGGTCCATCAGGCATCAGAAGGCCTTTTCGATAATGATACCGGCGCTCTGCTCTCCCTGGGCAGGGAA
ATGTTCCGCCTCGAAATTCTGGAGGATATTGCCCGGGATAAAGTCAGAACTCTCCATTTTGTGGATGAGA
TAGAAGTCTACCTGGCCTTCCAGACCATGCTCGCAGAGAAACTTCAGCTCTCCACTGCCGTGAAGGAAAT
GCGTTTCTATGGCGTGTCGGGAGTGACAGCAAATGACCTCCGCACTGCCGAAGCCATGGTCAGAAGCCGT
GAAGAGAATGAATTTACGGACTGGTTCTCCCTCTGGGGACCATGGCATGCTGTACTGAAGCGTACGGAAG
CTGACCGCTGGGCGCAGGCAGAAGAGCAGAAATATGAGATGCTGGAGAATGAGTACCCTCAGAGGGTGGC
TGACCGGCTGAAAGCATCAGGTCTGAGCGGTGATGCGGATGCGGAGAGGGAAGCCGGTGCACAGGTGATG
CGTGAGACTGAACAGCAGATTTACCGTCAGCTGACTGACGAGGTACTGGCCCTGCGATTGTCTGAAAACG
GCTCACAACTGCACCATTCATAA
>ipaH_82776369:VFG012857
GTGTCGCTGGAATATATAAATGTGAGTGATAACCATTTGTTCGCACTCCCTGAATTACCTGCGTCACTAG
AATATATTAATGTAAGTGACAATCACCTGTCTGTACTTCCGAGGTTACCAATGTCATTGGAATTACTTGA
TGCAGCCAGAAATGCTTTGGAAGTAATACCAGATTTTCCAGAAAGAGATGATCATATTATAAGAATATTC
TGGCTTAATCAGAACCGGATCACGGCAATTCCGGAAAGCATACTTGGCCTCAGTTCTGATAGCGTTGTCA
ATCTTAGAGAAAATCAACTATCTCCCAGAATAATGCAAACTTTGTTACAACAAACCGCCCAACCGGACTA
CCACGGCCCACGGATTTACTTCTCCATGAGTGACGGACAACAGAATACACTCCATCGCCCCCTGGCTGAT
GCCGTGACAGCATGGTTCCCGGAAAACAAACAATCTGATGTATCACAGATATGGCATGCTTTTGAACATG
AAGAGCACGCCAACACCTTTTCCGCGTTCCTTGACCGCCTTTCCGATACCGTCTCTGCACGCAATACCTC
CGGATTCCGTGAACAGGTCGCTGCATGGCTGGAAAAACTCAGTGCCTCTGCGGAGCTTCGACAGCAGTCT
TTCGCTATTGCTGCTGATGCCACTGAGAGCTGTGAGGACCGTGTCGCGCTCACATGGAACAATCTCCGGA
AAACCCTCCTGGTCCATCAGGCATCAGAAGGCCTTTTCGATAATGATACCGGCGCTCTGCTCTCCCTGGG
CAGGGAAATGTTCCGCCTCGAAATTCTGGAGGATATTGCCCGGGATAAAGTCAGAACTCTCCATTTTGTG
GATGAGATAGAAGTCTACCTGGCCTTCCAGACCATGCTCGCAGAGAAACTTCAGCTCTCCACTGCCGTGA
AGGAAATGCGTTTCTATGGCGTGTCGGGAGTGACAGCAAATGACCTCCGCACTGCCGAAGCCATGGTCAG
AAGCCGTGAAGAGAATGAATTTACGGACTGGTTCTCCCTCTGGGGACCATGGCATGCTGTACTGAAGCGT
ACGGAAGCTGACCGCTGGGCGCAGGCAGAAGAGCAGAAATATGAGATGCTGGAGAATGAGTACCCTCAGA
GGGTGGCTGACCGGCTGAAAGCTGAGGTGTACTGGCAATAG
>ipaH_82777238:VFG012858
ATGTCCATCATGTTACCGATAAATAATAACTTTTCATTGTCCCAAAATTCTTTTTATAACACTATTTCCG
GTACATATGCTGATTACTTTTCAGCATGGGATAAATGGGAAAAACAAGCGCTCCCCGGTGAAAATCGGAA
TGAAGCGGTCTCCCTACTTAAAGAATGTCTCATCAATCAGTTCAGTGAGCTTCAACTGAATCGTTTAAAT
CTGTCCTCGCTACCTGACAACTTACCACCTCAAATCACTGTTCTGGAAATTACTCAGAATGCCCTAATAT
CATTACCAGAATTGCCAGCATCGCTGGAATACCTTGACGCCTGTGACAATCACCTGTCAACACTTCCTGA
ATTACCCGCATCTCTGAAACATCTTGATGTAGATAACAACCAACTAACCATGCTTCCTGAATTGCCTGCA
TTGCTGGAATATATTAATGCAGATAACAATCAGCTAACCATGCTTCCTGAATTACCTACATCGCTGGAAG
TGCTCTCAGTAAGAAATAACCAGCTGACATTTCTCCCTGAGTTACCTGAATCACTGGAAGCGCTCGATGT
AAGTACTAATCTTCTGGAAAGCCTACCAGCCGTACCTGTAAGAAATCATCACTCAGAGGAAACCGAGATA
TTTTTCCGGTGCCGCGAGAATCGCATCACACACATTCCGGAAAATATACTTAGCCTTGATCCGACCTGCA
CTATCATCCTCGAAGACAATCCTCTGTCCTCACGGATCAGGGAGTCTCTGTCGCAACAAACCGCCCAACC
GGACTACCACGGCCCACGGATTTACTTCTCCATGAGTGACGGACAACAGAATACACTCCATCGCCCCCTG
GCTGATGCCGTGACAGCATGGTTCCCGGAAAACAAACAATCTGATGTATCACAGATATGGCATGCTTTTG
AACATGAAGAGCACGCCAACACCTTTTCCGCGTTCCTTGACCGCCTTTCCGATACCGTCTCTGCACGCAA
TACCTCCGGATTCCGTGAACAGGTCGCTGCATGGCTGGAAAAACTCAGTGCCTCTGCGGAGCTTCGACAG
CAGTCTTTCGCTATTGTTGCTGATGCCACTGAGAGCTGTGAGGACCGTGTCGCGCTCACATGGAACAATC
TCCGGAAAACCCTCCTGGTCCATCAGGCATCAGAAGGCCTTTTCGATAATGATACCGGCGCTCTGCTCTC
CCTGGGCAGGGAAATGTTCCGCCTCGAAATTCTGGAGGATATTGCCCGGGATAAAGTCAGAACTCTCCAT
TTTGTGGATGAGATAGAAGTCTACCTGGCCTTCCAGACCATGCTCGCAGAGAAACTTCAGCTCTCCACTG
CCGTGAAGGAAATGCGTTTCTATGGCGTGTCGGGAGTGACAGCAAATGACCTCCGCACTGCCGAAGCCAC
GGTCAGAAGCCGTGAAGAGAATGAATTTACGGACTGGTTCTCCCTCTGGGGACCATGGCATGCTGTACTG
AAGCGTACGGAAGCTGACCGCTGGGCGCAGGCAGAAGAGCAGAAATATGAGATGCTGGAGAATGAGTACC
CTCAGAGGGTGGCTGACCGGCTGAAAGCATCAGGTCTGAGCGGTGATGCGGATGCGGAGAGGGAAGCCGG
AGCACAGGTGATGCGTGAGACTGAACAGCAGATTTACCGTCAGCTGACTGACGAGGTACTGGCCCTGCGA
TTGTCTGAAAACGGCTCACAACTGCACCATTCATAA
>ipaH_82777240:VFG012859
ATGCTCCCGACAAATAACAATCACAGATTAATTTCAAATTCGTTCTCCACTTATTCAATCGACACTAGCT
GTGCATATGAAAATTATCTAACCCATTGGACTGAATGGAAAAATAACCGCATACAAGAAGAACAACGAGA
CATCGCTTTTCAGCGACTAGTATCATGTCTGCAAAACCAAGAGACGAACCTGGACTTGTCTGAATTAGGC
CTGACAACATTACCTGAAATCCCCCCGGGAATTAAATCAATTAATATAAGTAAAAATAATTTAAGCTTAA
TCCCCCCATTGCCTGCGTCCCTTATACAGCTTAATGTCAGCTATAACAAACTTATTGAACTGCCTGCTTT
GCCTCAAGGACTTGAATTATTGAATGCGTCCCACAATCAACTAATTACACTACCCATACTCCCCATATCT
TTGAAGGAACTTCATATCTCAAATAATCAATTATGCTCTCTTCCTGTTTTACCAGAGCTACTGGAAACAT
TAGATGCATCATGTAATGGGCTGGCAGTTTTACCACCTTTATCATTTTCTTTACAAGAGATTAGCGTAAT
GGGGAATCTTCTTAGTGAACTCCCCCCCCTACCTCACAACATTCACTCCATATGGGCAATCGACAATATG
TTAACCGATATTCCATACCTGCCGGAAAATTTAAGGAACGGTTATTTTGACATAAATCGGATAAGTTATC
TCCCGGAAAGTATTCTTAATCTGGGGAATGAATGTTCAATACATATTAGTGATAACCCATTATCATCCCA
TGCTCTGCAAGCCCTGCAAAGATTAACCTCTTCGCCGGACTACCACGGCCCACGGATTTACTTCTCCATG
AGTGACGGACAACAGAATACACTCCATCGCCCCCTGGCTGATGCCGTGACAGCATGGTTCCCGGAAAACA
AACAATCTGATGTATCACAGATATGGCATGCTTTTGAACATGAAGAGCACGCCAACACCTTTTCCGCGTT
CCTTGACCGCCTTTCCGATACCGTCTCTGCACGCAATACCTCCGGATTCCGTGAACAGGTCGCTGCATGG
CTGGAAAAACTCAGTGCCTCTGCGGAGCTTCGACAGCAGTCTTTCGCTATTGCTGCTGATGCCACTGAGA
GCTGTGAGGACCGTGTCGCGCTCACATGGAACAATCTCCGGAAAACCCTCCTGGTCCATCAGGCATCAGA
AGGCCTTTTCGATAATGATACCGGCGCTCTGCTCTCCCTGGGCAGGGAAATGTTCCGCCTCGAAATTCTG
GAGGATATTGCCCGGGATAAAGTCAGAACTCTCCATTTTGTGGATGAGATAGAAGTCTACCTGGCCTTCC
AGACCATGCTCGCAGAGAAACTTCAGCTCTCCACTGCCGTGAAGGAAATGCGTTTCTATGGCGTGTCGGG
AGTGACAGCAAATGACCTCCGCACTGCCGAAGCCACGGTCAGAAGCCGTGAAGAGAATGAATTTACGGAC
TGGTTCTCCCTCTGGGGACCATGGCATGCTGTACTGAAGCGTACGGAAGCTGACCGCTGGGCGCAGGCAG
AAGAGCAGAAATATGAGATGCTGGAGAATGAGTACCCTCAGAGGGTGGCTGACCGGCTGAAAGCATCAGG
TCTGAGCGGTGATGCGGATGCGGAGAGGGAAGCCGGTGCACAGGTGATGCGTGAGACTGAACAGCAGATT
TACCGTCAGCTGACTGACGAGGTACTGGCCCTGCGATTGTCTGAAAACGGCTCACAACTGCACCATTCAT
AA
>ipaH_82777938:VFG012860
ATGCGAGAAATTAATATGCTCAGAAATATTTCATCCTGTTTATTTCCACATATCAGCACAATTACATCCC
CCAACCATTATTTGTCCGAATGGGATGATTGGGAGAAACAGGGGTTACCGGAAGAACAGCGTACTGAGGC
GGTAAGAAGACTTCGTGCATGTCTTACCTCTAAGGGGCATAAACTGGACCTGCGAGCCTTGGCGCTTTCC
TCGTTACCTGTACTCCCTGCTTGCATTAAAAAGCTTGATGTGAGCTGTAATAAATTAACCATCCTTACTG
ATTTACCTGAAAATATTAAAGAACTTATTGCAAGAGATAATTTCTTAACACATATATCTGCATTACCACA
TTATCTAATAACTTTGGATGTATCCGAAAATCAATTAGAGAATCTGCCGTTATTACCAGACACCATCAAA
TCACTAAGCGCAGAGTATAATAGGTTATCCACACTGCCTTCATTACCCTTGAATTTAAAAAAACTTGAGG
TTAGGAACAACGAACTGCAAACTCTTCCATCTCTGCCTTCTAATCTTAAGATACTTAAGGTTGCGCACAA
CCATCTTACTGAACTGCCCCCTTTACCTAGGAGACTGCAACTTCTTTTTGCATATAGCAATAGATTAAGC
AACTTACCAAACATCCAAGAAAATATTATCATGAGAAGATTTTTTTATTTTGAAAACAACCAAATAACTA
CAATCCCGACAAATCTTTTTCGTTTAGATCCTCATATAACTATTGAGATTGCAAATAACCCCTTATCAGA
TCAAACTCTGCTATTCTTAATACAGCAAACTTCGGTTCCAAATTTTAACGGGCCTCAGTTTCGTATTTCC
CTGTCAGACCAAAACAGACTGTTTTTACGCCAGATGTTGCCGCAAAATTTACATTCGCGCCATATCAGAG
TCATCACTGAAGGGGGGCAGAACTTTCAGATCCCCCCTCTTCCCGAAACTGTGGCAGCCTGGTTTCCTGA
AGCAGATCGTCGGGAGGTTTCTACACAATGGACTTCTTTTTCCACCGAGGAGAATTCCCGGGCATTCTCC
GCGTTCCTTGACCGCCTTTCCGATACCGTCTCTGCACGCAATACCTCCGGATTCCGTGAACAGGTCGCTG
CATGGCTGGAAAAACTCAGTGCCTCTGCGGAGCTTCGACAGCAGTCTTTCACTGTTGCTGCTGATGCCAC
TGAGAGCTGTGAGGACCGTGTCGCGCTCACATGGAACAATCTCCGGAAAACCCTCCTGGTCCATCAGGCA
TCTGAAGGCCTTTTCGATAATGATACCGGCGCTCTGCTCTCCCTGGGCAGGGAAATGTTCCGCCTCGAAA
TTCTGGAGGACATTGCCCGGGATAAAGTCAGAACTCTCCATTTTGTGGATGAGATAGAAGTCTACCTGGC
CTTCCAGACCATGCTCGCAGAGAAACTTCAGCTCTCCACTGCCGTGAAGGAAATGCGTTTCTATGGCGTG
TCGGGAGTGACAGCAAATGACCTCCGCACTGCCGAAGCCATGGTCAGAAGCCGTGAAGAGAATGAATTTA
CGGACTGGTTCTCCCTCTGGGGACCATGGCATGCTGTACTGAAGCGTACGGAAGCTGACCGCTGGGCGCA
GGCAGAAGAGCAGAAATATGAGATGCTGGAGAATGAGTACCCTCAGAGGGTGGCTGACCGGCTGAAAGCA
TCAGGTCTGAGCGGTGATGCGGATGCGGAGAGGGAAGCCGGTGCACAGGTGATGCGTGAGACTGAACAGC
AGATTTACCGTCAGCTGACTGACGAGGTACTGGCCCTGCGATTGTCTGAAAACGGCTCACAACTGCACCA
TTCATAA
>ipaH1_24112140:VFG012861
ATGAAACCTGCCCACAATCCTTCTTTTTTCCGCTCCTTTTGTGGTTTAGGATGTATATCCCGTTTATCCG
TAGAAGAGCAAAATATCACGGATTATCACCGCATCTGGGATAACTGGGCCAAGGAAGGTGCTGCAACAGA
AGACCGAACACAGGCAGTTCGATTACTGAAAATATGTCTGGCTTTTCAAGAGCCAGCCCTCAATTTAAGT
TTACTCAGATTACGCTCTCTCCCATACCTGCCCCCGCACATACAAGAACTTAACATCTCTAGCAATGAGC
TACGCTCTCTGCCAGAACTCCCTCCGTCCTTAACTGTACTTAAAGCCAGCGATAACAGACTGAGCAGGCT
CCCGGCTCTTCCGCCTCACCTGGTCGCTCTTGATGTTTCACTTAACAGAGTTTTAACATGTTTGCCTTCT
CTTCCATCTTCCTTGCAGTCACTCTCAGCCCTTCTCAATAGCCTGGAGACGCTACCTGATCTTCCCCCGG
CTCTACAAAAACTTTCTGTTGGCAACAACCAGCTTACTGCCTTACCAGAATTACCATGTGAACTACAGGA
ACTAAGTGCTTTTGATAACAGATTACAAGAGCTACCGCCCCTTCCTCAAAATCTGAGGCTTTTAAACGTT
GGGGAAAACCAACTACACAGACTGCCCGAACTTCCACAACGTCTGCAATCACTATATATCCCTAACAATC
AGCTGAACACATTGCCAGACAGTATCATGAATCTGCACATTTATGCAGATGTTAATATTTATAACAATCC
ATTGTCGACTCGCACTCTGCAAGCCCTGCAAAGATTAACCTCTTCGCCGGACTACCACGGCCCACGGATT
TACTTCTCCATGAGTGACGGACAACAGAATACACTCCATCGCCCCCTGGCTGATGCCGTGACAGCATGGT
TCCCGGAAAACAAACAATCTGATGTATCACAGATATGGCATGCTTTTGAACATGAAGAGCATGCCAACAC
CTTTTCCGCGTTCCTTGACCGCCTTTCCGATACCGTCTCTGCACGCAATACCTCCGGATTCCGTGAACAG
GTCGCTGCATGGCTGGAAAAACTCAGTGCCTCTGCGGAGCTTCGACAGCAGTCTTTCGCTGTTGCTGCTG
ATGCCACTGAGAGCTGTGAGGACCGTGTCGCGCTCACATGGAACAATCTCCGGAAAACCCTCCTGGTCCA
TCAGGCATCAGAAGGCCTTTTCGATAATGATACCGGCGCTCTGCTCTCCCTGGGCAGGGAAATGTTCCGC
CTCGAAATTCTGGAGGACATTGCCCGGGATAAAGTCAGAACTCTCCATTTTGTGGATGAGATAGAAGTCT
ACCTGGCCTTCCAGACCATGCTCGCAGAGAAACTTCAGCTCTCTACTGCCGTGAAGGAAATGCGTTTCTA
TGGCGTGTCGGGAGTGACAGCAAATGACCTCCGCACTGCCGAAGCCATGGTCAGAAGCCGTGAAGAGAAT
GAATTTACGGACTGGTTCTCCCTCTGGGGACCATGGCATGCTGTACTGAAGCGTACGGAAGCTGACCGCT
GGGCGCTGGCAGAAGAGCAGAAATATGAGATGCTGGAGAATGAGTACCCTCAGAGGGTGGCTGACCGGCT
GAAAGCATCAGGTCTGAGCGGTGATGCGGATGCGGAGAGGGAAGCCGGTGCACAGGTGATGCGTGAGACT
GAACAGCAGATTTACCGTCAGCTGACTGACGAGGTACTGGCCCTGCGATTGCCTGAAAACGGCTCACAAC
TGCACCATTCATAA
>ipaH_56479760:VFG012862
ATGAATACTATCGATCTTGGCAACAACGAATCTCCGGTGTACGGCGTGTTCCCCAACCAGGACGGCACAT
TCACCGCCATAACGTATACCAAAAGCAAAACGTTTAAAACCGAAGCTGGCGCACGTCGTTGGTTGGGAAG
ACATTCAGGTGAGTAA
>ipaH3_24112769:VFG012863
ATGTCCATCATGTTACCGATAAATAATAACTTTTCATTGTCCCAAAATTCTTTTTATAACACTATTTCCG
GTACATATGCTGATTACTTTTCAGCATGGGATAAATGGGAAAAACAAGCGCTCCCCGGTGAAAATCGGAA
TGAAGCGGTCTCCCTACTTAAAGAATGTCTCATCAATCAGTTCAGTGAGCTTCAACTGAATCGTTTAAAT
CTGTCCTCGCTACCTGACAACTTACCACCTCAAATCACTGTTCTGGAAATTACTCAGAATGCCCTAATAT
CATTACCAGAATTGCCAGCATCGCTGGAATACCTTGACGCCTGTGACAATCGCCTGTCAACACTTCCTGA
ATTACCCGCATCTCTGAAACATCTTGATGTAGATAACAACCAACTAACCATGCTTCCTGAATTGCCTGCA
TTGCTGGAATATATTAATGCAGATAACAATCAGCTAACCATGCTTCCTGAATTACCTACATCGCTGGAAG
TGCTCTCAGTAAGAAATAACCAGCTGACATTTCTCCCTGAGTTACCTGAATCACTGGAAGCGCTCGATGT
AAGTACTAATCTTCTGGAAAGCCTACCAGCCGTACCTGTAAGAAATCATCACTCAGAGGAAACCGAGATA
TTTTTCCGGTGCCGCGAGAATCGCATCACACACATTCCGGAAAATATACTTAGCCTTGATCCGACCTGCA
CTATCATCCTCGAAGACAATCCTCTGTCCTCACGGATCAGGGAGTCTCTGTCGCAACAAACCGCCCAACC
GGACTACCACGGCCCACGGATTTACTTCTCCATGAGTGACGGACAACAGAATACACTCCATCGCCCCCTG
GCTGATGCCGTGACAGCATGGTTCCCGGAAAACAAACAATCTGATGTATCACAGATATGGCATGCTTTTG
AACATGAAGAGCACGCCAACACCTTTTCCGCGTTCCTTGACCGCCTTTCCGATACCGTCTCTGCACGCAA
TACCTCCGGATTCCGTGAACAGGTCGCTGCATGGCTGGAAAAACTCAGTACCTCTGCAGAGCTTCGACAG
CAGTCTTTCGCTGTTGCTGCTGATGCCACTGAAAGCTGTGAGGACCGTGTCGCGCTCACATGGAACAATC
TCCGGAAAACCCTCCTGGTCCATCAGGCATCAGAAGGCCTTTTCGATAATGATACCGGCGCTCTGCTCTC
CCTGGGCAGGGAAATGTTCCGCCTCGAAATTCTGGAGGATATTGCCCGGGATAAAGTCAGAACTCTCCAT
TTTGTGGATGAGATAGAAGTCTACCTGGCCTTCCAGACCATGCTCGCAGAGAAACTTCAGCTCTCCACTG
CCGTGAAGGAAATGCGTTTCTATGGCGTGTCGGGAGTGACAGCAAATGACCTCCGCACTGCCGAAGCCAT
GGTCAGAAGCCGTGAAGAGAATGAATTTACGGACTGGTTCTCCCTCTGGGGACCATGGCATGCTGTACTG
AAGCGTACGGAAGCTGACCGCTGGGCGCAGGCAGAAGAGCAGAAATATGAGATGCTGGAGAATGAGTACT
CTCAGAGGGTGGCTGACCGGCTGAAAGCATCAGGTCTGAGCGGTGATGCGGATGCGGAGAGGGAAGCCGG
TGCACAGGTGATGCGTGAGACTGAACAGCAGATTTACCGTCAAGTGACTGACGAGGTACTGGCCCTGCGA
TTGTCTGAAAACGGCTCACAACTGCACCATTCATAA
>ipaH4_24113218:VFG012864
ATGCTCCCGACAAATAACAATCACAGATTAATTTCAAATTCGTTCTCCACTTATTCAATCGACACTAGCC
GCGCATATGAAAATTATCTAACCCATTGGACTGAATGGAAAAATAACCGCATACAAGAAGAACAACGAGA
CATCGCTTTTCAGCGACTAGTATCATGTCTACAAAACCAAGAGACGAACCTGGACTTGTCTGAATTAGGC
CTGACAACATTACCTGAAATCCCCCCGGGAATTAAATCAATTAATATAAGTAAAAATAATTTAAGCTTAA
TCTCCCCATTGCCTGCGTCCCTTACACAACTTAATGTCAGCTATAACAGACTTATTGAACTGCCTGCTTT
GCCTCAAGGACTTAAATTATTGAATGCGTCCCACAATCAACTAATCACACTACCCACACTCCCCATATCT
TTGAAGGAGCTTCATGTCTCAAATAATCAATTATGTTCTCTTCCTGTTTTACCAGAACTACTGGAAACAT
TAGATGTATCATGTAATGGGCTGGCAGTTTTACCACCTTTACCATTTTCTTTACAAGAGATTAGCGCAAT
AGGGAATCTTCTTAGTGAACTCCCCCCTCTACCTCACAACATTCACTCCATATGGGCAATCGACAATATG
TTAACCGATATTCCATACCTGCCGGAAAATTTAAGGAACGGTTATTTTGACATAAATCAGATAAGTCATA
TCCCGGAAAGCATTCTTAATCTGAGGAATGAATGTTCAATAGATATTAGTGATAACCCATTGTCATCCCA
TGCTCTGCAATCCCTGCAAAGATTAACATCTTCGCCGGACTACCACGGCCCGCAGATTTACTTCTCCATG
AGTGACGGACAACAGAATACACTCCATCGCCCCCTGGCTGATGCCGTGACAGCATGGTTCCCGGAAAACA
AACAATCTGATGTATCACAGATATGGCATGCTTTTGAACATGAAGAGCACGCCAACACCTTTTCCGCGTT
CCTTGACCGCCTTTCCGATACCGTCTCTGCACGCAATACCTCCGGATTCCGTGAACAGGTCGCTGCATGG
CTGGAAAAACTCAGTGCCTCTGCGGAGCTTCGACAGCAGTCTTTCGCTGTTGCTGCTGATGCCACTGAAA
GCTGTGAGGACCGTGTCGCGCTCACATGGAACAATCTCCGGAAAACCCTCCTGGTCCATCAGGCATCTGA
AGGCCTTTTCGATAATGATACCGGCGCTCTGCTCTCCCTGGGCAGGGAAATGTTCCGCCTCGAAATTCTG
GAGGACATTGCCCGGGATAAAGTCAGAACTCTCCATTTTGTGGATGAGATAGAAGTCTACCTGGCCTTCC
AGACCATGCTCGCAGAGAAACTTCAGCTCTCCACTGCCGTGAAGGAAATGCGTTTCTATGGCGTGTCGGG
AGTGACAGCAAATGACCTCCGCACTGCCGAAGCCATGGTCAGAAGCCGTGAAGAGAATGAATTTACGGAC
TGGTTCTCCCTCTGGGGACCATGGCATGCTGTACTGAAGCGTACGGAAGCTGACCGCTGGGCGCTGGCAG
AAGAGCAGAAATATGAGATGCTGGAGAATGAGTACCCTCAGAGGGTGGCTGACCGGCTGAAAGCATCAGG
TCTGAGCGGTGATGCGGATGCGGAGAGGGAAGCCGGTGCACAGGTGATGCGTGAGACTGAACAGCAGATT
TACCGTCAGCTGACTGACGAGGTACTGGCCCTGCGATTGCCTGAAAACGGCTCACAACTGCACCATTCAT
AA
>ipaH5_1027614:VFG012865
ATGCTTCCTGTAAATAATCCCCCCCTATCCACTGGAAACGTCTCTTTTTACAGAACTACATCAATCGACA
ATGTTCACAATAATTATCTCTCCGAATGGGTTGAATGGACTAAAAACAGCATTTCCGGAGAAAACAGGGA
AACTGCTTTTACCCGGCTCCAATTATGTCTGGAGAACAGTGAAACATCGTTGGACTTATCTTGTTTAGGT
CTCAGATCTCTACCACGATTGCCTGACAATCTTGATGAAATTAATGTAAGCAATAACCAACTATCAATGC
TCCCCGAGCTACCAAGGGCATTGAAAGAGCTGAATGCAAGCAGTAATCAATTATCTGCACTTCCTGAATT
ACCAGTGTCGCTGGAATATATAAATGTGAGTGATAACCATTTGTTCGCACTTCCTGAATTACCTGCGTCA
CTAGAATATATTAATGTAAGTGACAATCACCTGTCTGTACTTCCGAGGTTACCAATGTCATTGGAATTAC
TTGATGCAGCCAGAAATGCTTTGGAAGTAATACCAGATTTTCCAGAAAGAGATGATCATATTATAAGAAT
ATTCTGGCTTAATCAGAACCGGATCACGGCAATTCCGGAAAGCATACTTGGCCCTGATGAATCCCCTAAT
GATTTTTATCAAAATCATTAAGTTAAGGTAGATACACATCTTGTCATATGATCAAATGGTTTCGCCAAAA
ATCAATAATCAGACAACAAAATGTGCGAACTCGATATTTTACACGACTCTCTTTACCAATTCTGCCCCGA
ATTACACTTAAAACGACTCAACAGCTTAACGTTGGCTTGCCACGCCTTACTTGACTGTAAAACTCTCACT
CTTACCGAACTTGGCCGTAACCTGCCAACCAAAGCGAGAACAAAACATAACATCAAACGAATCGACCGAT
TGTTAGGTAATCGTCACCTCCACAAAGAGCGACTCGCTGTATACCGTTGGCATGCTAGCTTTATCTGTTC
GGGCAATACGATGCCCATTGTACTTGTTGACTGGTCTGATATCCGTGAGCAAAAACGGCTTATGGTATTG
CGAGCTTCAGTCGCACTACACGGTCGTTCTGTTACTCTTTATGAGAAAGCGTTCCCGCTTTCAGAGCAAT
GTTCAAAGAAAGCTCATGACCAATTTCTAGCCGACCTTGCGAGCATTCTACCGAGTAACACCACACCGCT
CATTGTCAGTGATGCTGGCTTTAAAGTGCCATGGTATAAATCCGTTGAGAAGCTGGGTTGGTACTGGTTA
AGTCGAGTAAGAGGAAAAGTCCAATATGCAGACCTAGGAGCGGAAAACTGGAAACCTATCAGCAACTTAC
ATGATATGTCATCTAGTCACTCAAAGACTTTAGGCTATAAGAGGCTGACTAAAAGCAATCCAATCTCATG
CCAAATTCTATTGTATAAATCTCGCTCTAAAGGCCGAAAAAATCAGCGCTCGACACGGACTCATTGTCAC
CACCCGTCACCTAAAATCTACTCAGCGTCGGCAAAGGAGCCATGGATTCTAGCAACTAACTTACCTGTTG
AAATTCGAACACCCAAACAACTTGTTAATATCTATTCGAAGCGAATGCAGATTGAAGAAACCTTCCGAGA
CTTGAAAAGTCCTGCCTACGGACTAGGCCTACGCCATAGCCGAACGAGCAGCTCAGAGCGTTTTGATATC
ATGCTGCTAATCGCCCTGATGCTTCAACTAACATGTTGGCTTGCGGGCGTTCATGCTCAGAAACAAGGTT
GGGACAAGCACTTCCAGGCTAACACAGTCAGAAATCGAAACGTACTCTCAACAGTTCGCTTAGGCATGGA
AGTTTTGCGGCATTCTGGCTACACAATAACAAGGGAAGACTCACTCGTGGCTGCAACCCTGCTTACTCAA
AATCTATTCACACATGGTTACGTTTTGGGGAAATTATGAGGGGATCTCTCAGTACTTGGCCTCAGTTCTG
ATAGCGTTGTCAATCTTAGAGAAAATCAACTATCTCCCAGAATAATGCAAACTTTGTTACAACAAACCGC
CCAACCGGACTACCACGGCCCACGGATTTACTTCTCCATGAGTGACGGACAACAGAATACACTCCATCGC
CCCCTGGCTGATGCCGTGACAGCATGGTTCCCGGAAAACAAACAATCTGATGTATCACAGATATGGCATG
CTTTTGAACATGAAGAGCACGCCAACACCTTTTCCGCGTTCCTTGACCGCCTTTCCGATACCGTCTCTGC
ACGCAATACCTCCGGATTCCGTGAACAGGTCGCTGCATGGCTGGAAAAACTCAGTGCCTCTGCGGAGCTT
CGACAGCAGTCTTTCGCTGTTGCTGCTGATGCCACTGAGAGCTGTGAGGACCGTGTCGCGCTCACATGGA
ACAATCTCCGGAAAACCCTCCTGGTCCATCAGGCATCAGAAGGCCTTTTCGATAATGATACCGGCGCTCT
GCTCTCCCTGGGCAGGGAAATGTTCCGCCTCGAAATTCTGGAGGACATTGCCCGGGATAAAGTCAGAACT
CTCCATTTTGTGGATGAGATAGAAGTCTACCTGGCCTTCCAGACCATGCTCGCAGAGAAACTTCAGCTCT
CCACTGCCGTGAAGGAAATGCGTTTCTATGGCGTGTCGGGAGTGACAGCAAATGACCTCCGCACTGCCGA
AGCCATGGTCAGAAGCCGTGAAGAGAATGAATTTACGGACTGGTTCTCCCTCTGGGGACCATGGCATGCT
GTACTGAAGCGTACGGAAGCTGACCGCTGGGCGCAGGCAGAAGAGCAGAAATATGAGATGCTGGAGAATG
AGTACCCTCAGAGGGTGGCTGACCGGCTGAAAGCATCAGGTCTGAGCGGTGATGCGGATGCGGAGAGGGA
AGCCGGTGCACAGGTGATGCGTGAGACTGAACAGCAGATTTACCGTCAGCTGACTGACGAGGTACTGGCC
CTGCGATTGCCTGAAAACGGCTCACAACTGCACCATTCATAA
>ipaH7_56480139:VFG012867
ATGCGAGAAATTAATATGCTCAGAAACATTTCATCCTGTTTATTTCCACATATCAGCACAATTACATCCC
CCAACCATTATTTGTCCGAATGGGATGATTGGGAGAAACAGGGGTTACCGGAAGAACAGCGTACTGAGGC
GGTAAGAAGACTTCGTGCATGTCTTACCTCTAAGGGGCATAAACTGGACCTGCGAGCCTTGGCGCTTTCC
TCGCTACCTGTACTCCCTGCTTGCATTAAAAAGCTTGATGTGAGCTGTAATAAATTAACCATCCTTACTG
ATTTACCTGAAAATATTAAAGAACTTATTGCAAGAGATAATTTCTTAACACATATATCTGCATTACCACA
TTATCTAATAACTTTGGATGTGTCCGAAAATCAATTAGAGAATCTGCCGTTATTACCAGACACCATCAAA
TCACTAAGCGCAGAGTATAATAGGTTATCCACACTGCCTTCATTACCCTTGAATTTAAAAAAACTTGAGG
TTAGGAACAACGAACTGCAAACTCTTCCATCTCTGCCTTCTAATCTTAAGATACTTAAGGTTGCGCACAA
CCATCTTACTGAACTGCCCCCTTTACCTAGGAGACTGCAACTTCTTTTTGCATATAGCAATAGATTAAGC
AACTTACCAAACATCCAAGAAAATATTATCATGAGAAGATTTTTTTATTTTGAAAACAACCAAATAACTA
CAATCCCGACAAATCTTTTTCGTTTAGATCCTCATATAACTATTGAGATTGCAAATAACCCCTTATCAGA
TCAAACTCTGCTATTCTTAATACAGCAAACTTCGGTTCCAAATTTTAACGGGCCTCAGTTTCGTATTTCC
CTGTCAGACCAAAACAGACTGTTTTTACGCCAGATGTTGCCGCAAAATTTACATTCGCGCCATATCAGAG
TCATCACTGAAGGGGGGCAGAACTTTCAGATCCCCCCTCTTCCCGAAACTGTGGCAGCCTGGTTTCCTGA
AGCAGATCGTCGGGAGGTTTCTACACAATGGACTTCTTTTTCCACCGAGGAGAATTCCCGGGCATTCTCC
GCGTTCCTTGACCGCCTTTCCGATACCGTCTCTGCACGCAATACCTCCGGATTCCGTGAACAGGTCGCTG
CATGGCTGGAAAAACTCAGTGCCTCTGCGGAGCTTCGACAGCAGTCTTTCGCTGTTGCTGCTGATGCCAC
TGAGAGCTGTGAGGACCGTGTCGCGCTCACATGGAACAATCTCCGGAAAACCCTCCTGGTCCATCAGGCA
TCAGAAGGCCTTTTCGATAATGATACCGGCGCTCTGCTCTCCCTGGGCAGGGAAATGTTCCGCCTCGAAA
TTCTGGAGGACATTGCCCGGGATAAAGTCAGAACTCTCCATTTTGTGGATGAGATAGAAGTCTACCTGGC
CTTCCAGACCATGCTCGCAGAGAAACTTCAGCTCTCCACTGCCGTGAAGGAAATGCGTTTCTATGGCGTG
TCGGGAGTGACAGCAAATGACCTCCGCACTGCCGAAGCCATGGTCAGAAGCCGTGAAGAGAATGAATTTA
CGGACTGGTTCTCCCTCTGGGGACCATGGCATGCTGTACTGAAGCGTACGGAAGCTGACCGCTGGGCGCT
GGCAGAAGAGCAGAAATATGAGATGCTGGAGAATGAGTACCCTCAGAGGGTGGCTGACCGGCTGAAAGCA
TCAGGTCTGAGCGGTGATGCGGATGCGGAGAGGGAAGCCGGTGCACAGGTGATGCGTGAGACTGAACAGC
AGATTTACCGTCAGCTGACTGACGAGGTACTGGCCCTGCGATTGCCTGAAAACGGCTCACAACTGCACCA
TTCATAA
>ipaH_1077180:VFG012868
ATGAAACCTGCCCACAATCCTTCTTTTTTCCGCTCCTTTTGTGGTTTAGGATGTATATCCCGTTTATCCG
TAGAAGAGCAAAATATCACGGATTATCACCGCATCTGGGATAACTGGGCCAAGGAAGGTGCTGCAACAGA
AGACCGAACACAGGCAGTTCGATTACTGAAAATATGTCTGGCTTTTCAAGAGCCAGCCCTCAATTTAAGT
TTACTCAGATTACGCTCTCTCCCATACCTGCCCCCGCACATACAAGAACTTAACATCTCTAGCAATGAGC
TACGCTCTCTGCCAGAACTCCCTCCGTCCTTAACTGTACTTAAAGCCAGCGATAACAGACTGAGCAGGCT
CCCGGCTCTTCCGCCTCACCTGGTCGCTCTTGATGTTTCACTTAACAGAGTTTTAACATGTTTGCCTTCT
CTTCCATCTTCCTTGCAGTCACTCTCAGCCCTTCTCAATAGCCTGGAGACGCTACCTGATCTTCCCCCGG
CTCTACAAAAACTTTCTGTTGGCAACAACCAGCTTACTGCCTTACCAGAATTACCATGTGAACTACAGGA
ACTAAGTGCTTTTGATAACAGATTACAAGAGCTACCGCCCCTTCCTCAAAATCTGAGGCTTTTAAACGTT
GGGGAAAACCAACTACACAGACTGCCCGAACTTCCACAACGTCTGCAATCACTATATATCCCTAACAATC
AGCTGAACACATTGCCAGACAGTATCATGAATCTGCACATTTATGCAGATGTTAATATTTATAACAATCC
ATTGTCGACTCGCACTCTGCAAGCCCTGCAAAGATTAACCTCTTCGCCGGACTACCACGGCCCACGGATT
TACTTCTCCATGAGTGACGGACAACAGAATACACTCCATCGCCCCCTGGCTGATGCCGTGACAGCATGGT
TCCCGGAAAACAAACAATCTGATGTATCACAGATATGGCATGCTTTTGAACATGAAGAGCACGCCAACAC
CTTTTCCGCGTTCCTTGACCGCCTTTCCGATACCGTCTCTGCACGCAATACCTCCGGATTCCGTGAACAG
GTCGCTGCATGGCTGGAAAAACTCAGTGCCTCTGCGGAGCTTCGACAGCAGTCTTTCGCTGTTGCTGCTG
ATGCCACTGAAAGCTGTGAGGACCGTGTCGCGCTCACATGGAACAATCTCCGGAAAACCCTCCTGGTCCA
TCAGGCATCTGAAGGCCTTTTCGATAATGATACCGGCGCTCTGCTCTCCCTGGGCAGGGAAATGTTCCGC
CTCGAAATTCTGGAGGACATTGCCCGGGATAAAGTCAGAACTCTCCATTTTGTGGATGAGATAGAAGTCT
ACCTGGCCTTCCAGACCATGCTCGCAGAGAAACTTCAGCTCTCCACTGCCGTGAAGGAAATGCGTTTCTA
TGGCGTGTCGGGAGTGACAGCAAATGACCTCCGCACTGCGAAGCCATGGTCAGAAGCCGTGAAGAGAATG
AATTTACGGACTGGTTCTCCCTCTGGGGACCATGGCATGCTGTACTGAAGCGTACGGAAGCTGACCGCTG
GGCGCTGGCAGAAGAGCAGAAATATGAGATGCTGGAGAATGAGTACCCTCAGAGGGTGGCTGACCGGCTG
AAAGCATCAGGTCTGAGCGGTGATGCGGATGCGGAGAGGGAAGCCGGTGCACAGGTGATGCGTGAGACTG
AACAGCAGATTTACCGTCAGCTGACTGACGAGGTACTGGCCCTGCGATTGCCTGAAAACGGCTCACAACT
GCACCATTCATAA
>ipaH_30062414:VFG012869
ATGCGAGAAATTAATATGCTCAGAAACATTTCATCCTGTTTATTTCCACATATCAGCACAATTACATCCC
CCAACCATTATTTGTCCGAATGGGATGATTGGGAGAAACAGGGGTTACCGGAAGAACAGCGTACTGAGGC
GGTAAGAAGACTTCGTGCATGTCTTACCTCTAAGGGGCATAAACTGGACCTGCGAGCCTTGGCGCTTTCC
TCGCTACCTGTACTCCCTGCTTGCATTAAAAAGCTTGATGTGAGCTGTAATAAATTAACCATCCTTACTG
ATTTACCTGAAAATATTAAAGAACTTATTGCAAGAGATAATTTCTTAACACATATATCTGCATTACCACA
TTATCTAATAACTTTGGATGTGTCCGAAAATCAATTAGAGAATCTGCCGTTATTACCAGACACCATCAAA
TCACTAAGCGCAGAGTATAATAGGTTATCCACACTGCCTTCATTACCCTTGAATTTAAAAAAACTTGAGG
TTAGGAACAACGAACTGCAAACTCTTCCATCTCTGCCTTCTAATCTTAAGATACTTAAGGTTGCGCACAA
CCATCTTACTGAACTGCCCCCTTTACCTAGGAGACTGCAACTTCTTTTTGCATATAGCAATAGATTAAGC
AACTTACCAAACATCCAAGAAAATATTATCATGAGAAGATTTTTTTATTTTGAAAACAACCAAATAACTA
CAATCCCGACAAATCTTTTTCGTTTAGATCCTCATATAACTATTGAGATTGCAAATAACCCCTTATCAGA
TCAAACTCTGCTATTCTTAATACAGCAAACTTCGGTTCCAAATTTTAACGGGCCTCAGTTTCGTATTTCC
CTGTCAGACCAAAACAGACTGTTTTTACGCCAGATGTTGCCGCAAAATTTACATTCGCGCCATATCAGAG
TCATCACTGAAGGGGGGCAGAACTTTCAGATCCCCCCTCTTCCCGAAACTGTGGCAGCCTGGTTTCCTGA
AGCAGATCGTCGGGAGGTTTCTACACAATGGACTTCTTTTTCCACCGAGGAGAATTCCCGGGCATTCTCC
GCGTTCCTTGACCGCCTTTCCGATACCGTCTCTGCACGCAATACCTCCGGATTCCGTGAACAGGTCGCTG
CATGGCTGGAAAAACTCAGTGCCTCTGCGGAGCTTCGACAGCAGTCTTTCGCTGTTGCTGCTGATGCCAC
TGAGAGCTGTGAGGACCGTGTCGCGCTCACATGGAACAATCTCCGGAAAACCCTCCTGGTCCATCAGGCA
TCTGAAGGCCTTTTCGATAATGATACCGGCGCTCTGCTCTCCCTGGGCAGGGAAATGTTCCGCCTCGAAA
TTCTGGAGGACATTGCCCGGGATAAAGTCAGAACTCTCCATTTTGTGGATGAGATAGAAGTCTACCTGGC
CTTCCAGACCATGCTCGCAGAGAAACTTCAGCTCTCCACTGCCGTGAAGGAAATGCGTTTCTATGGCGTG
TCGGGAGTGACAGCAAATGACCTCCGCACTGCCGAAGCCATGGTCAGAAGCCGTGAAGAGAATGAATTTA
CGGACTGGTTCTCCCTCTGGGGACCATGGCATGCTGTACTGAAGCGTACGGAAGCTGACCGCTGGGCGCA
GGCAGAAGAGCAGAAGTATGAGATGCTGGAGAATGAGTACCCTCAGAGGGTGGCTGACCGGCTGAAAGCA
TCCGGTCTGAGCGATGATGCGGATGCGGAGAGGGAAGCAGGAGCACAGGTGATGCGTGAGACTGAACAGC
AGATTTACCGTCAGCTGACTGACGAGGTACTGGCCCTGCGATTGTCTGAAAACGGCTCACAACTGCACCA
TTCATAA
>ipaH_30062708:VFG012870
ATGAAGTATCTCAGCCCGCAAAAATTCAGCTGGGGTGATGCCCCCTGGCAGATCATTGACCTCAGTATCG
CGGGCAAAGTGAACATACAGGTGGACAACAATACCATCATCACGTTGGGGACTCGTCTGAATCAGCAACA
TAACGAGTTCATGATGGTCGCCAAATGGTGCGAATGGGCTATACAGCAGGATGGTTTGCAAGAAAACCTG
CAAAAAAACCTGTACGAAATCCTGGAAGAAAACCAGCAAAACAAACAGTCAGAAATTCCCCAAGAAGACC
TGAAAGAAAGTCTGGAAGAAATCAAGGAAAATATCCTGGAAGAAAACCTGCCAGCAAGCCGGATTGAAAA
CCGGGCAGAAGCATTGCGCAGAATGAAGGAATGTCTCATTACAAGACGGAGTATGCTCAATCTTAGCAAC
CTGGGATTGACTTCACTCCCTGAGAATTTGCCTCCACATCTGATTGAATTTTACTGCAGTAAAAACGTGT
TGACCGCGTTACCGAAGGTGATGCCAAAGTGGCTGCTGGTGCTTGACTGTACAGATAACGTCTTGATCTT
GTTACCCGAAGGTGCAGCCCTCAAAACTGATGGTACTGAAGTGCTATGA
>ipaH_30063279:VFG012871
ATGCTCCCGACAAATAACAATCACAGATTAATTTCAAATTCGTTCTCCACTTATTCAATCGACACTAGCC
GCGCATATGAAAATTATCTAACCCATTGGACTGAATGGAAAAATAACCGCATACAAGAAGAACAACGAGA
CATCGCTTTTCAGCGACTAGTATCATGTCTACAAAACCAAGAGACGAACCTGGACTTGTCTGAATTAGGC
CTGACAACATTACCTGAAATCCCCCCGGGAATTAAATCAATTAATATAAGTAAAAATAATTTAAGCTTAA
TCCCCCCATTGCCTGCGTCCCTTACACAACTTAATGTCAGCTATAACAGACTTATTGAACTGCCTGCTTT
GCCTCAAGGACTTAAATTATTGAATGCGTCCCACAATCAACTAATCACACTACCCACACTCCCCATATCT
TTGAAGGAGCTTCATGTCTCAAATAATCAATTATGTTCTCTTCCTGTTTTACCAGAACTACTGGAAACAT
TAGATGTATCATGTAATGGGCTGGCAGTTTTACCACCTTTACCATTTTCTTTACAAGAGATTAGCGCAAT
AGGGAATCTTCTTAGTGAACTCCCCCCTCTACCTCACAACATTCACTCCATATGGGCAATCGACAATATG
TTAACCGATATTCCATACCTGCCGGAAAATTTAAGGAACGGTTATTTTGACATAAATCAGATAAGTCATA
TCCCGGAAAGCATTCTTAATCTGAGGAATGAATGTTCAATAGATATTAGTGATAACCCATTGTCATCCCA
TGCTCTGCAATCCCTGCAAAGATTAACATCTTCGCCGGACTACCACGGCCCGCAGATTTACTTCTCCATG
AGTGACGGACAACAGAATACACTCCATCGCCCCCTGGCTGATGCCGTGACAGCATGGTTCCCGGAAAACA
AACAATCTGATGTATCACAGATATGGCATGCTTTTGAACATGAAGAGCACGCCAACACCTTTTCCGCGTT
CCTTGACCGCCTTTCCGATACCGTCTCTGCACGCAATACCTCCGGATTCCGTGAACAGGTCGCTGCATGG
CTGGAAAAACTCAGTGCCTCTGCGGAGCTTCGACAGCAGTCTTTCGCTGTTGCTGCTGATGCCACTGAAA
GCTGTGAGGACCGTGTCGCGCTCACATGGAACAATCTCCGGAAAACCCTCCTGGTCCATCAGGCATCTGA
AGGCCTTTTCGATAATGATACCGGCGCTCTGCTCTCCCTGGGCAGGGAAATGTTCCGCCTCGAAATTCTG
GAGGACATTGCCCGGGATAAAGTCAGAACTCTCCATTTTGTGGATGAGATAGAAGTCTACCTGGCCTTCC
AGACCATGCTCGCAGAGAAACTTCAGCTCTCCACTGCCGTGAAGGAAATGCGTTTCTATGGCGTGTCGGG
AGTGACAGCAAATGACCTCCGCACTGCCGAAGCCATGGTCAGAAGCCGTGAAGAGAATGAATTTACGGAC
TGGTTCTCCCTCTGGGGACCATGGCATGCTGTACTGAAGCGTACGGAAGCTGACCGCTGGGCGCTGGCAG
AAGAGCAGAAATATGAGATGCTGGAGAATGAGTACCCTCAGAGGGTGGCTGACCGGCTGAAAGCATCAGG
TCTGAGCGGTGATGCGGATGCGGAGAGGGAAGCCGGTGCACAGGTGATGCGTGAGACTGAACAGCAGATT
TACCGTCAGCTGACTGACGAGGTACTGGCCCTGCGATTGCCTGAAAACGGCTCACAACTGCACCATTCAT
AA
>ipaH_30063412:VFG012872
ATGCTTCCTGTAAATAATCCCCCCCTATCCACTGGAAACGTCTCTTTTTACAGAACTACATCAATCGACA
ATGTTCACAATAATTATCTCTCCGAATGGGTTGAATGGACTAAAAACAGCATTTCCGGAGAAAACAGGGA
AACTGCTTTTACCCGGCTCCAATTATGTCTGGAGAACAGTGAAACATCGTTGGACTTATCTTGTTTAGGT
CTCAGATCTCTACCACGATTGCCTGACAATCTTGATGAAATTAATGTAAGCAATAACCAACTATCAATGC
TCCCCGAGCTACCAAGGGCATTGAAAGAGCTGAATGCAAGCAGTAATCAATTATCTGCACTTCCTGAATT
ACCAGTGTCGCTGGAATATATAAATGTGAGTGATAACCATTTGTTCGCACTTCCTGAATTACCTGCGTCA
CTAGAATATATTAATGTAAGTGACAATCACCTGTCTGTACTTCCGAGGTTACCAATGTCATTGGAATTAC
TTGATGCAGCCAGAAATGCTTTGGAAGTAATACCAGATTTTCCAGAAAGAGATGATCATATTATAAGAAT
ATTCTGGCTTAATCAGAACCGGATCACGGCAATTCCGGAAAGCATACTTGGCCTCAGTTCTGATAGCGTT
GTCAATCTTAGAGAAAATCAACTATCTCCCAGAATAATGCAAACTTTGTTACAACAAACCGCCCAACCGG
ACTACCACGGCCCACGGATTTACTTCTCCATGAGTGACGGACAACAGAATACACTCCATCGCCCCCTGGC
TGATGCCGTGACAGCATGGTTCCCGGAAAACAAACAATCTGATGTATCACAGATATGGCATGCTTTTGAA
CATGAAGAGCACGCCAACACCTTTTCCGCGTTCCTTGACCGCCTTTCCGATACCGTCTCTGCACGCAATA
CCTCCGGATTCCGTGAACAGGTCGCTGCATGGCTGGAAAAACTCAGTGCCTCTGCGGAGCTTCGACAGCA
GTCTTTCGCTGTTGCTGCTGATGCCACTGAGAGCTGTGAGGACCGTGTCGCGCTCACATGGAACAATCTC
CGGAAAACCCTCCTGGTCCATCAGGCATCAGAAGGCCTTTTCGATAATGATACCGGCGCTCTGCTCTCCC
TGGGCAGGGAAATGTTCCGCCTCGAAATTCTGGAGGATATTGCCCGGGATAAAGTCAGAACTCTCCATTT
TGTGGATGAGATAGAAGTCTACCTGGCCTTCCAGACCATGCTCGCAGAGAAACTTCAGCTCTCCACTGCC
GTGAAGGAAATGCGTTTCTATGGCGTGTCGGGAGTGACAGCAAATGACCTCCGCACTGCCGAAGCCATGG
TCAGAAGCCGTGAAGAGAATGAATTTACGGACTGGTTCTCCCTCTGGGGACCATGGCATGCTGTACTGAA
GCGTACGGAAGCTGACCGCTGGGCGCAGGCAGAAGAGCAGAAATATGAGATGCTGGAGAATGAGTACCCT
CAGAGGGTGGCTGACCGGCTGAAAGCATCAGGTCTGAGCGGTGATGCGGATGCGGAGAGGGAAGCCGGTG
CACAGGTGATGCGTGAGACTGAACAGCAGATTTACCGTCAGCTGACTGACGAGGTACTGGCCCTGCGATT
GTCTGAAAACGGCTCACAACTGCACCATTCATAA
>ipaH_1078622:VFG012873
ATGCTTCCTGTAAATAATCCCCCCCTATCCACTGGAAACGTCTCTTTTTACAGAACTACATCAATCGACA
ATGTTCACAATAATTATCTCTCCGAATGGGTTGAATGGACTAAAAACAGCATTTCCGGAGAAAACAGGGA
AACTGCTTTTACCCGGCTCCAATTATGTCTGGAGAACAGTGAAACATCGTTGGACTTATCTTGTTTAGGT
CTCAGATCTCTACCACGATTGCCTGACAATCTTGATGAAATTAATGTAAGCAATAACCAACTATCAATGC
TCCCCGAGCTACCAAGGGCATTGAAAGAGCTGAATGCAAGCAGTAATCAATTATCTGCACTTCCTGAATT
ACCAGTGTCGCTGGAATATATAAATGTGAGTGATAACCATTTGTTCGCACTTCCTGAATTACCTGCGTCA
CTAGAATATATTAATGTAAGTGACAATCACCTGTCTGTACTTCCGAGGTTACCAATGTCATTGGAATTAC
TTGATGCAGCCAGAAATGCTTTGGAAGTAATACCAGATTTTCCAGAAAGAGATGATCATATTATAAGAAT
ATTCTGGCTTAATCAGAACCGGATCACGGCAATTCCGGAAAGCATACTTGGCCTCAGTTCTGATAGCGTT
GTCAATCTTAGAGAAAATCAACTATCTCCCAGAATAATGCAAACTTTGTTACAACAAACCGCCAACCGGA
CTACCACGGCCCACGGATTTACTTCTCCATGAGTGACGGACAACAGAATACACTCCATCGCCCCCTGGCT
GATGCCGTGACAGCATGGTTCCCGGAAAACAAACAATCTGATGTATCACAGATATGGCATGCTTTTGAAC
ATGAAGAGCACGCCAACACCTTTTCCGCGTTCCTTGACCGCCTTTCCGATACCGTCTCTGCACGCAATAC
CTCCGGATTCCGTGAACAGGTCGCTGCATGGCTGGAAAAACTCAGTGCCTCTGCGGAGCTTCGACAGCAG
TCTTTCGCTGTTGCTGCTGATGCCACTGAGAGCTGTGAGGACCGTGTCGCGCTCACATGGAACAATCTCC
GGAAAACCCTCCTGGTCCATCAGGCATCAGAAGGCCTTTTCGATAATGATACCGGCGCTCTGCTCTCCCT
GGGCAGGGAAATGTTCCGCCTCGAAATTCTGGAGGACATTGCCCGGGATAAAGTCAGAACTCTCCATTTT
GTGGATGAGATAGAAGTCTACCTGGCCTTCCAGACCATGCTCGCAGAGAAACTTCAGCTCTCCACTGCCG
TGAAGGAAATGCGTTTCTATGGCGTGTCGGGAGTGACAGCAAATGACCTCCGCACTGCCGAAGCCATGGT
CAGAAGCCGTGAAGAGAATGAATTTACGGACTGGTTCTCCCTCTGGGGACCATGGCATGCTGTACTGAAG
CGTACGGAAGCTGACCGCTGGGCGCAGGCAGAAGAGCAGAAATATGAGATGCTGGAGAATGAGTACCCTC
AGAGGGTGGCTGACCGGCTGAAAGCATCAGGTCTGAGCGGTGATGCGGATGCGGAGAGGGAAGCCGGTGC
ACAGGTGATGCGTGAGACTGAACAGCAGATTTACCGTCAGCTGACTGACGAGGTACTGGCCCTGCGATTG
CCTGAAAACGGCTCACAACTGCACCATTCATAA
>ipaH_30064027:VFG012874
GTGGCTATTTCGCTTACGCCACTCACCACTACCAGACGCATCAGTAAGCGCAAAGGAATTGAGCGGATGT
ATGATTTTGTGATTATTGGCGGCGGCATCATCGGCATGTCGACCGCCATGCAACTGATTGATGTTTATCC
GGATGCCCGCATTGCGTTGCTGGAAAAAGAGTCCGGCCCGGCCTGTCACCAGACGGGCCACAACAGCGGC
GTGATCCATGCCGGGGTCTATTACACGCCCGGCAGCCTGAAGGCGCAGTTTTGCCTGGCGGGGAACCGTG
CCACCAAAGCCTTTTGCGATCAAAACGGCATTCGCTATGACAACTGCGGCAAGATGCTGGTCGCCACGTC
TCAGCTCGAAATGGAACGGATGCGCGCCTTATGGGAACGCACAGCGGCGAACGGTATCGAGCGCGAGTGG
ATAAACGCCGTGGAACTGCGCGAGCGCGAACCGAATATCACCGGGCTTGGTGGCATTTTTGTGCCGTCCA
GCGGCATTGTCAGCTACCGCGAAGTGACGGCGGCAATGGCAAAAATCTTCCAGGCCAGAGGCGGCGAGAT
TATTTATAACGCCGAAGTCAGCGCCCTCAGTGAGCATAAAAACGGCGTGGTGATACGCACCCGTCAGGGC
GGTGAATATGAAGCATCGACGCTGATTAGCTGTTCCGGGCTGATGGCTGACCGGCTGGTGAAAATGCTCG
GCCTCGAACCGGGCTTTATTATCTGCCCGTTCCGTGGCGAGTATTTCCGCCTTGCGCCGGAGCATAACCA
GATTGTTAACCACCTGATTTACCCCATTCCCGACCCCGCGATGCCATTTTTGGGCGTGCATCTCACCCGC
ATGATCGACGGCAGCGTGACCGTCGGGCCAAACGCGGTGCTGGCTTTCAAACGCGAAGGCTATCGCAAGC
GCGACTTCTCATTTAGTGACACGCTGGAGATTTTGAGCTCGTCGGGGATTCGCCGGGTGCTGCAAAACCA
TCTACGCTCAGGACTGGGCGAGATGAAAAACTCGCTGTGCAAAAGCGGCTATCTGCGGCTGGTGCAAAAG
TATTGTCCCCGGCTTTCGTTAAGCGATCTCCAGCCCTGGCCCGCCGGTGTGCGGGCGCAGGCAGTATCGC
CGGACGGCAAGCTGATTGACGATTTTCTGTTTGTCACCACCCCACGCACGATCCACACCTGCAATGCGCC
CTCCCCGGCAGCGACATCAGCAATTCCTATTGGTGCGCATATTGTCAGCAAGGTACAAACGCTGTTGGCA
AGCCAGAGTAACCCCGGACGCACGCTGCGAGCGGCACGTAGTGTGGATGCCTTACACGCCGCATTTAATC
AATAA
>ipaH_110804768:VFG012875
ATGCGAGAAATTAATATGCTCAGAAATATTTCATCCTGTTTATTTCCACATATCAGCACAATTACATCCC
CCAACCATTATTTGTCCGAATGGGATGATTGGGAGAAACAGGGGTTACCGGAAGAACAGCGTACTGAGGC
GGTAAGAAGACTTCGTGCATGTCTTACCTCTAAGGGGCATAAACTGGACCTGCGAGCCTTGGCGCTTTCC
TCGTTACCTGTACTCCCTGCTTGCATTAAAAAGCTTGATGTGAGCTGTAATAAATTAACCATCCTTACTG
ATTTACCTGAAAATATTAAAGAACTTATTGCAAGAGATAATTTCTTAACACATATATCTGCATTACCACA
TTATCTAATAACTTTGGATGTGTCCGAAAATCAATTAGAGAATCTGCCGTTATTACCAGACACCATCAAA
TCACTAAGCGCAGAGTATAATAGGTTATCCACACTGCCTTCATTACCCTTGAATTTAAAAAAACTTGAGG
TTAGGAACAACGAACTGCAAACTCTTCCATCTCTGCCTTCTAATCTTAAGATACTTAAGGTTGCGCACAA
CCATCTTACTGAACTGCCCCCTTTACCTAGGAGACTGCAACTTCTTTTTGCATATAGCAATAGATTAAGC
AACTTACCAAACATCCAAGAAAATATTATCATGAGAAGATTTTTTTATTTTGAAAACAACCAAATAACTA
CAATCCCGACAAATCTTTTTCGTTTAGATCCTCATATAACTATTGAGATTGCAAATAACCCCTTATCAGA
TCAAACTCTGCTATTCTTAATACAGCAAACTTCGGTTCCAAATTTTAACGGGCCTCAGTTTCGTATTTCC
CTGTCAGACCAAAACAGACTGTTTTTACGCCAGATGTTGCCGCAAAATTTACATTCGCGCCATATCAGAG
TCATCACTGAAGGGGGGCAGAACTTTCAGATCCCCCCTCTTCCCGAAACTGTGGCAGCCTGGTTTCCTGA
AGCAGATCGTCGGGAGGTTTCTACACAATGGACTTCTTTTTCCACCGAGGAGAATTCCCGGGCATTCTCC
GCGTTCCTTGACCGCCTTTCCGATACCGTCTCTGCACGCAATACCTCCGGATTCCGTGAACAGGTCGCTG
CATGGCTGGAAAAACTCAGTGCCTCTGCGGAGCTTCGACAGCAGTCTTTCACTGTTGCTGCTGATGCCAC
TGAGAGCTGTGAGGACCGTGTCGCGCTCACATGGAACAATCTCCGGAAAACCCTCCTGGTCCATCAGGCA
TCAGAAGGCCTTTTCGATAATGATACCGGCGCTCTGCTCTCCCTGGGCAGGGAAATGTTCCGCCTCGAAA
TTCTGGAGGACATTGCCCGGGATAAAGTCAGAACTCTCCATTTTGTGGATGAGATAGAAGTCTACCTGGC
CTTCCAGACCATGCTCGCAGAGAAACTTCAGCTCTCTACTGCCGTGAAGGAAATGCGTTTCTATGGCGTG
TCGGGAGTGACAGCAAATGACCTCCGCACTGCCGAAGCCATGGTCAGAAGCCGTGAAGAGAATGAATTTA
CGGACTGGTTCTCCCTCTGGGGACCATGGCATGCTGTACTGAAGCGTACGGAAGCTGACCGCTGGGCGCA
GGCAGAAGAGCAGAAGTATGAGATGCTGGAGAATGAGTACCCTCAGAGGGTGGCTGACCGGCTGAAAGCA
TCCGGTCTGAGCGATGATGCGGATGCGGAGAGGGAAGCAGGAGCACAGGTGATGCGTGAGACTGAACAGC
AGATTTACCGTCAGCTGACTGACGAGGTACTGGCCCTGCGATTGTCTGAAAACGGCTCACAACTGCACCA
TTCATAA
>ipaH_110805366:VFG012876
ATGTCCATCATGTTACCGATAAATAATAACTTTTCATTGTCCCAAAATTCTTTTTATAACACTATTCCCG
GTACATATGCTGATTACTTTTCAGCATGGGATAAATGGGAAAAACAAGCGCTCCCCGGTGAAAATCGGAA
TGAAGCGGTCTCCCTACTTAAAGAATGTCTCATCAATCAGTTCAGTGAGCTTCAACTGAATCGTTTAAAT
CTGTCCTCGCTACCTGACAACTTACCACCTCAAATCACTGTTCTGGAAATTACTCAGAATGCCCTAATAT
CATTACCAGAATTGCCAGCATCTCTGAAACATCTTGATGTAGATAACAACCAACTAACCATGCTTCCTGA
ATTGCCTGCATTGCTGGAATATATTAATGCAGATAACAATCAGCTAACCATGCTTCCTGAATTACCTACA
TCGCTGGAAGTGCTCTCAGTAAGAAATAACCAGCTGACATTTCTCCCTGAGTTACCTGAATCACTGGAAG
CGCTCGATGTAAGTACTAATCTTCTGGAAAGCCTACCAGCCGTACCTGTAAGAAATCATCACTCAGAGGA
AACCGAGATATTTTTCCGGTGCCGCGAGAATCGCATCACACACATTCCGGAAAATATACTTAGCCTTGAT
CCGACCTGCACTATCATCCTCGAAGACAATCCTCTGTCCTCACGGATCAGGGAGTCTCTGTCGCAACAAA
CCGCCCAACCGGACTACCACGGCCCACGGATTTACTTCTCCATGAGTGACGGACAACAGAATACACTCCA
TCGCCCCCTGGCTGATGCCGTGACAGCATGGTTCCCGGAAAACAAACAATCTGATGTATCACAGATATGG
CATGCTTTTGAACATGAAGAGCATGCCAACACCTTTTCCGCGTTCCTTGACCGCCTTTCCGATACCGTCT
CTGCACGCAATACCTCCGGATTCCGTGAACAGGTCGCTGCATGGCTGGAAAAACTCAGTACCTCTGCAGA
GCTTCGACAGCAGTCTTTCGCTGTTGCTGCTGATGCCACTGAGAGCTGTGAGGACCGTGTCGCGCTCACA
TGGAACAATCTCCGGAAAACCCTCCTGGTCCATCAGGCATCAGAAGGCCTTTTCGATAATGATACCGGCG
CTCTGCTCTCCCTGGGCAGGGAAATGTTCCGCCTCGAAATTCTGGAGGACATTGCCCGGGATAAAGTCAG
AACTCTCCATTTTGTGGATGAGATAGAAGTCTACCTGGCCTTCCAGACCATGCTCGCAGAGAAACTTCAG
CTCTCCACTGCCGTGAAGGAAATGCGTTTCTATGGCGTGTCGGGAGTGACAGCAAATGACCTCCGCACTG
CCGAAGCCATGGTCAGAAGCCGTGAAGAGAATGAATTTACGGACTGGTTCTCCCTCTGGGGACCATGGCA
TGCTGTACTGAAGCGTACGGAAGCTGACCGCTGGGCGCAGGCAGAAGAGCAGAAATATGAGATGCTGGAG
AATGAGTACTCTCAGAGGGTGGCTGACCGGCTGAAAGCATCAGGTCTGAGCGGTGATGCGGATGCGGAGA
GGGAAGCCGGTGCACAGGTGATGCGTGAGACTGAACAGCAGATTTACCGTCAGCTGACTGACGAGGTACT
GGCCCTGCGATTGCCTGAAAACGGCTCACAACTGCACCATTCATAA
>ipaH_110805813:VFG012877
ATGCTCCCGACAAATAACAATCACAGATTAATTTCAAATTCGTTCTCCACTTATTCAATCGACACTAGCC
GCGCATATGAAAATTATCTAACCCATTGGACTGAATGGAAAAATAACCGCATACAAGAAGAACAACGAGA
CATCGCTTTTCAGCGACTAGTATCATGTCTACAAAACCAAGAGACGAACCTGGACTTGTCTGAATTAGGC
CTGACAACATTACCTGAAATCCCCCCGGGAATTAAATCAATTAATATAAGTAAAAATAATTTAAGCTTAA
TCTCCCCATTGCCTGCGTCCCTTACACAACTTAATGTCAGCTATAACAGACTTATTGAACTGCCTGCTTT
GCCTCAAGGACTTAAATTATTGAATGCGTCCCACAATCAACTAATCACACTACCCACACTCCCCATATCT
TTGAAGGAGCTTCATGTCTCAAATAATCAATTATGTTCTCTTCCTGTTTTACCAGAACTACTGGAAACAT
TAGATGTATCATGTAATGGGCTGGCAGTTTTACCACCTTTACCATTTTCTTTACAAGAGATTAGCGCAAT
AGGGAATCTTCTTAGTGAACTCCCCCCTCTACCTCACAACATTCACTCCATATGGGCAATCGACAATATG
TTAACCGATATTCCATACCTGCCGGAAAATTTAAGGAACGGTTATTTTGACATAAATCAGATAAGTCATA
TCCCGGAAAGCATTCTTAATCTGAGGAATGAATGTTCAATAGATATTAGTGATAACCCATTGTCATCCCA
TGCTCTGCAATCCCTGCAAAGATTAACATCTTCGCCGGACTACCACGGCCCGCAGATTTACTTCTCCATG
AGTGACGGACAACAGAATACACTCCATCGCCCCCTGGCTGATGCCGTGACAGCATGGTTCCCGGAAAACA
AACAATCTGATGTATCACAGATATGGCATGCTTTTGAACATGAAGAGCACGCCAACACCTTTTCCGCGTT
CCTTGACCGCCTTTCCGATACCGTCTCTGCACGCAATACCTCCGGATTCCGTGAACAGGTCGCTGCATGG
CTGGAAAAACTCAGTGCCTCTGCGGAGCTTCGACAGCAGTCTTTCGCTGTTGCTGCTGATGCCACTGAAA
GCTGTGAGGACCGTGTCGCGCTCACATGGAACAATCTCCGGAAAACCCTCCTGGTCCATCAGGCATCTGA
AGGCCTTTTCGATAATGATACCGGCGCTCTGCTCTCCCTGGGCAGGGAAATGTTCCGCCTCGAAATTCTG
GAGGACATTGCCCGGGATAAAGTCAGAACTCTCCATTTTGTGGATGAGATAGAAGTCTACCTGGCCTTCC
AGACCATGCTCGCAGAGAAACTTCAGCTCTCCACTGCCGTGAAGGAAATGCGTTTCTATGGCGTGTCGGG
AGTGACAGCAAATGACCTCCGCACTGCCGAAGCCATGGTCAGAAGCCGTGAAGAGAATGAATTTACGGAC
TGGTTCTCCCTCTGGGGACCATGGCATGCTGTACTGAAGCGTACGGAAGCTGACCGCTGGGCGCAGGCAG
AAGAGCAGAAGTATGAGATGCTGGAGAATGAGTACCCTCAGAGGGTGGCTGACCGGCTGAAAGCATCAGG
TCTGAGCGGTGATGCGGATGCGGAGAGGGAAGCCGGTGCACAGGTGATGCGTGAGACTGAACAGCAGATT
TACCGTCAGCTGACTGACGAGGTACTGGCCCTGCGATTGCCTGAAAACGGCTCACAACTGCACCATTCAT
AA
>ipaH_110805945:VFG012878
ATGCTTCCTGTAAATAATCCCCCCCTATCCACTGGAAACGTCTCTTTTTACAGAACTACATCAATCGACA
ATGTTCACAATAATTATCTCTCCGAATGGGTTGAATGGACTAAAAACAGCACTTCCGGAGAAAACAGGGA
AACTGCTTTTACCCGGCTCCAATTATGTCTGGAGAACAGTGAAACATCGTTGGACTTATCTTGTTTAGGT
CTCAGATCTCTACCACGATTGCCTGACAATCTTGATGAAATTAATGTAAGCAATAACCAACTATCAATGC
TCCCCGAGCTACCAAGGGCATTGAAAGAGCTGAATGCAAGCAGTAATCAATTATCTGCACTTCCTGAATT
ACCAGTGTCGCTGGAATATATAAATGTGAGTGATAACCATTTGTTCGCACTTCCTGAATTACCTGCGTCA
CTAGAATATATTAATGTAAGTGACAATCACCTGTCTGTACTTCCGAGGTTACCAATGTCATTGGAATTAC
TTGATGCAGCCAGAAATGCTTTGGAAGTAATACCAGATTTTCCAGAAAGAGATGATCATATTATAAGAAT
ATTCTGGCTTAATCAGAACCGGATCACGGCAATTCCGGAAAGCATACTTGGCCTCAGTTCTGATAGCGTT
GTCAATCTTAGAGAAAATCAACTATCTCCCAGAATAATGCAAACTTTGTTACAACAAACCGCCCAACCGG
ACTACCACGGCCCACGGATTTACTTCTCCATGAGTGACGGACAACAGAATACACTCCATCGCCCCCTGGC
TGATGCCGTGACAGCATGGTTCCCGGAAAACAAACAATCTGATGTATCACAGATATGGCATGCTTTTGAA
CATGAAGAGCACGCCAACACCTTTTCCGCGTTCCTTGACCGCCTTTCCGATACCGTCTCTGCACGCAATA
CCTCCGGATTCCGTGAACAGGTCGCTGCATGGCTGGAAAAACTCAGTGCCTCTGCGGAGCTTCGACAGCA
GTCTTTCGCTGTTGCTGCTGATGCCACTGAAAGCTGTGAGGACCGTGTCGCGCTCACATGGAACAATCTC
CGGAAAACCCTCCTGGTCCATCAGGCATCTGAAGGCCTTTTCGATAATGATACCGGCGCTCTGCTCTCCC
TGGGCAGGGAAATGTTCCGCCTCGAAATTCTGGAGGACATTGCCCGGGATAAAGTCAGAACTCTCCATTT
TGTGGATGAGATAGAAGTCTACCTGGCCTTCCAGACCATGCTCGCAGAGAAACTTCAGCTCTCCACTGCC
GTGAAGGAAATGCGTTTCTATGGCGTGTCGGGAGTGACAGCAAATGACCTCCGCACTGCCGAAGCCATGG
TCAGAAGCCGTGAAGAGAATGAATTTACGGACTGGTTCTCCCTCTGGGGACCATGGCATGCTGTACTGAA
GCGTACGGAAGCTGACCGCTGGGCGCAGGCAGAAGAGCAGAAGTATGAGATGCTGGAGAATGAGTACCCT
CAGAGGGTGGCTGACCGGCTGAAAGCATCAGGTCTGAGCGGTGATGCGGATGCGGAGAGGGAAGCCGGTG
CACAGGTGATGCGTGAGACTGAACAGCAGATTTACCGTCAGCTGACTGACGAGGTACTGGCCCTGCGATT
GCCTGAAAACGGCTCACAACTGCACCATTCATAA
>ipaH_110806091:VFG012879
ATGCTTCCTGTAAATAATCCCCCCCTATCCACTGGAAACGTCTCTTTTTACAGAACTACATCAATCGACA
ATGTTCACAATAATTATCTCTCCGAATGGGTTGAATGGACTAAAAACAGCACTTCCGGAGAAAACAGGGA
AACTGCTTTTACCCGGCTCCAATTATGTCTGGAGAACAGTGAAACATCGTTGGACTTATCTTGTTTAGGT
CTCAGATCTCTACCACGATTGCCTGACAATCTTGATGAAATTAATGTAAGCAATAACCAACTATCAATGC
TCCCCGAGCTACCAAGGGCATTGAAAGAGCTGAATGCAAGCAGTAATCAATTATCTGCACTTCCTGAATT
ACCAGTGTCGCTGGAATATATAAATGTGAGTGATAACCATTTGTTCGCACTTCCTGAATTACCTGCGTCA
CTAGAATATATTAATGTAAGTGACAATCACCTGTCTGTACTTCCGAGGTTACCAATGTCATTGGAATTAC
TTGATGCAGCCAGAAATGCTTTGGAAGTAATACCAGATTTTCCAGAAAGAGATGATCATATTATAAGAAT
ATTCTGGCTTAATCAGAACCGGATCACGGCAATTCCGGAAAGCATACTTGGCCTCAGTTCTGATAGCGTT
GTCAATCTTAGAGAAAATCAACTATCTCCCAGAATAATGCAAACTTTGTTACAACAAACCGCCCAACCGG
ACTACCACGGCCCACGGATTTACTTCTCCATGAGTGACGGACAACAGAATACACTCCATCGCCCCCTGGC
TGATGCCGTGACAGCATGGTTCCCGGAAAACAAACAATCTGATGTATCACAGATATGGCATGCTTTTGAA
CATGAAGAGCACGCCAACACCTTTTCCGCGTTCCTTGACCGCCTTTCCGATACCGTCTCTGCACGCAATA
CCTCCGGATTCCGTGAACAGGTCGCTGCATGGCTGGAAAAACTCAGTGCCTCTGCGGAGCTTCGACAGCA
GTCTTTCGCTGTTGCTGCTGATGCCACTGAAAGCTGTGAGGACCGTGTCGCGCTCACATGGAACAATCTC
CGGAAAACCCTCCTGGTCCATCAGGCATCAGAAGGCCTTTTCGATAATGATACCGGCGCTCTGCTCTCCC
TGGGCAGGGAAATGTTCCGCCTCGAAATTCTGGAGGATATTGCCCGGGATAAAGTCAGAACTCTCCATTT
TGTGGATGAGATAGAAGTCTACCTGGCCTTCCAGACCATGCTCGCAGAGAAACTTCAGCTCTCCACTGCC
GTGAAGGAAATGCGTTTCTATGGCGTGTCGGGAGTGACAGCAAATGACCTCCGCACTGCCGAAGCCATGG
TCAGAAGCCGTGAAGAGAATGAATTTACGGACTGGTTCTCCCTCTGGGGACCATGGCATGCTGTACTGAA
GCGTACGGAAGCTGACCGCTGGGCGCAGGCAGAAGAGCAGAAATATGAGATGCTGGAGAATGAGTACCCT
CAGAGGGTGGCTGACCGGCTGAAAGCATCAGGTCTGAGCGGTGATGCGGATGCGGAGAGGGAAGCCGGTG
CACAGGTGATGCGTGAGACTGAACAGCAGATTTACCGTCAGCTGACTGACGAGGTACTGGCCCTGCGATT
GTCTGAAAACGGCTCACAACTGCACCATTCATAA
>ipaH_110806493:VFG012880
ATGCGAGAAATTAATATGCTCAGAAATATTTCATCCTGTTTATTTCCACATATCAGCACAATTACATCCC
CCAACCATTATTTGTCCGAATGGGATGATTGGGAGAAACAGGGGTTACCGGAAGAACAGCGTACTGAGGC
GGTAAGAAGACTTCGTGCATGTCTTACCTCTAAGGGGCATAAACTGGACCTGCGAGCCTTGGCGCTTTCC
TCGTTACCTGTACTCCCTGCTTGCATTAAAAAGCTTGATGTGAGCTGTAATAAATTAACCATCCTTACTG
ATTTACCTGAAAATATTAAAGAACTTATTGCAAGAGATAATTTCTTAACACATATATCTGCATTACCACA
TTATCTAATAACTTTGGATGTGTCCGAAAATCAATTAGAGAATCTGCCGTTATTACCAGACACCATCAAA
TCACTAAGCGCAGAGTATAATAGGTTATCCACACTGCCTTCATTACCCTTGAATTTAAAAAAACTTGAGG
TTAGGAACAACGAACTGCAAACTCTTCCATCTCTGCCTTCTAATCTTAAGATACTTAAGGTTGCGCACAA
CCATCTTACTGAACTGCCCCCTTTACCTAGGAGACTGCAACTTCTTTTTGCATATAGCAATAGATTAAGC
AACTTACCAAACATCCAAGAAAATATTATCATGAGAAGATTTTTTTATTTTGAAAACAACCAAATAACTA
CAATCCCGACAAATCTTTTTCGTTTAGATCCTCATATAACTATTGAGATTGCAAATAACCCCTTATCAGA
TCAAACTCTGCTATTCTTAATACAGCAAACTTCGGTTCCAAATTTTAACGGGCCTCAGTTTCGTATTTCC
CTGTCAGACCAAAACAGACTGTTTTTACGCCAGATGTTGCCGCAAAATTTACATTCGCGCCATATCAGAG
TCATCACTGAAGGGGGGCAGAACTTTCAGATCCCCCCTCTTCCCGAAACTGTGGCAGCCTGGTTTCCTGA
AGCAGATCGTCGGGAGGTTTCTACACAATGGACTTCTTTTTCCACCGAGGAGAATTCCCGGGCATTCTCC
GCGTTCCTTGACCGCCTTTCCGATACCGTCTCTGCACGCAATACCTCCGGATTCCGTGAACAGGTCGCTG
CATGGCTGGAAAAACTCAGTGCCTCTGCGGAGCTTCGACAGCAGTCTTTCACTGTTGCTGCTGATGCCAC
TGAGAGCTGTGAGGACCGTGTCGCGCTCACATGGAACAATCTCCGGAAAACCCTCCTGGTCCATCAGGCA
TCAGAAGGCCTTTTCGATAATGATACCGGCGCTCTGCTCTCCCTGGGCAGGGAAATGTTCCGCCTCGAAA
TTCTGGAGGACATTGCCCGGGATAAAGTCAGAACTCTCCATTTTGTGGATGAGATAGAAGTCTACCTGGC
CTTCCAGACCATGCTCGCAGAGAAACTTCAGCTCTCCACTGCCGTGAAGGAAATGCGTTTCTATGGCGTG
TCGGGAGTGACAGCAAATGACCTCCGCACTGCCGAAGCCATGGTCAGAAGCCGTGAAGAGAATGAATTTA
CGGACTGGTTCTCCCTCTGGGGACCATGGCATGCTGTACTGAAGCGTACGGAAGCTGACCGCTGGGCGCA
GGCAGAAGAGCAGAAGTATGAGATGCTGGAGAATGAGTACCCTCAGAGGGTGGCTGACCGGCTGAAAGCA
TCAGGTCTGAGCGGTGATGCGGATGCGGAGAGGGAAGCCGGTGCACAGGTGATGCGTGAGACTGAACAGC
AGATTTACCGTCAGCTGACTGACGAGGTACTGGCCCTGCGATTGCCTGAAAACGGCTCACAACTGCACCA
TTCATAA
>ipaH_110806608:VFG012881
ATGAAACCTGCCCACAATCCTTCTTTTTTCCGCTCCTTTTGTGGTTTAGGATGTATATCCCGTTTATCCG
TAGAAGAGCAAAATATCACGGATTATCACCGCATCTGGGATAACTGGGCCAAGGAAGGTGCTGCAACAGA
AGACCGAACACAGGCAGTTCGATTACTGAAAATATGTCTGGCTTTTCAAGAGCCAGCCCTCAATTTAAGT
TTACTCAGATTACGCTCTCTCCCATACCTGCCCCCGCACATACAAGAACTTAACATCTCTAGCAATGAGC
TACGCTCTCTGCCAGAACTCCCTCCGTCCTTAACTGTACTTAAAGCCAGCGATAACAGACTGAGCAGGCT
CCCGGCTCTTCCGCCTCACCTGGTCGCTCTTGATGTTTCACTTAACAGAGTTTTAACATGTTTGCCTTCT
CTTCCATCTTCCTTGCAGTCACTCTCAGCCCTTCTCAATAGCCTGGAGACGCTACCTGATCTTCCCCCGG
CTCTACAAAAACTTTCTGTTGGCAACAACCAGCTTACTGCCTTACCAGAATTACCATGTGAACTACAGGA
ACTAAGTGCTTTTGATAACAGATTACAAGAGCTACCGCCCCTTCCTCAAAATCTGAGGCTTTTAAACGTT
GGGGAAAACCAACTACACAGACTGCCCGAACTTCCACAACGTCTGCAATCACTATATATCCCTAACAATC
AGCTGAACACATTGCCAGACAGTATCATGAATCTGCACATTTATGCAGATGTTAATATTTATAACAATCC
ATTGTCGACTCGCACTCTGCAAGCCCTGCAAAGATTAACCTCTTCGCCGGACTACCACGGCCCACGGATT
TACTTCTCCATGAGTGACGGACAACAGAATACACTCCATCGCCCCCTGGCTGATGCCGTGACAGCATGGT
TCCCGGAAAACAAACAATCTGATGTATCACAGATATGGCATGCTTTTGAACATGAAGAGCACGCCAACAC
CTTTTCCGCGTTCCTTGACCGCCTTTCCGATACCGTCTCTGCACGCAATACCTCCGGATTCCGTGAACAG
GTCGCTGCATGGCTGGAAAAACTCAGTGCCTCTGCGGAGCTTCGACAGCAGTCTTTCGCTGTTGCTGCTG
[truncated: 3,480 more rows]
