# Supplementary material for: Interspecies Transmission of CMY-2-Producing Escherichia coli Sequence Type 963 Isolates between Humans and Gulls in Australia
Source: mSphere. 2022 Jul 5;7(4):e00238-22. doi: 10.1128/msphere.00238-22 (PMC9429958; doi:10.1128/msphere.00238-22)
Supplement: TABLE S3 [file msphere.00238-22-st003.xlsx]

## Sheet: Sheet1
Table S3. Genomic information of E. coli ST963 regions with elevated number of SNPs
SNP hotspot #	start position	end position	length (bp)	CDS count	SEED subsystems count	features
1	1430614	1552918	122305	134	46	metabolism of aromatic compounds, degradation and biosynthesis of amino acids, catabolism of monosaccharides, type I restriction-modification system
2	1639528	1649134	9607	10	5	D-gluconate and ketogluconates metabolism
3	4103109	4216338	113230	113	23	synthesis and modification of cell wall and capsule, histidine biosynthesis, toxin-antitoxin replicon stabilization
4	4942042	16986	54851	72	-	prophage
